# Supplementary material for: High Resolution Methylome Map of Rat Indicates Role of Intragenic DNA Methylation in Identification of Coding Region
Source: PLoS One. 2012 Feb 15;7(2):e31621. doi: 10.1371/journal.pone.0031621 (PMC3280313; doi:10.1371/journal.pone.0031621)
Supplement: Excel S1 — Methylation peak summit file. Details of each methylation peak generated by MACS. (XLSX) [file pone.0031621.s017.xlsx]

## Sheet: Sheet1
Chromosome Number	Summit start position	Summit end position	Summit name	Summit height
chr1	28770	28771	MACS_peak_1	48
chr1	31880	31881	MACS_peak_2	36
chr1	56592	56593	MACS_peak_3	47
chr1	59709	59710	MACS_peak_4	63
chr1	102862	102863	MACS_peak_5	83
chr1	118501	118502	MACS_peak_6	34
chr1	121729	121730	MACS_peak_7	60
chr1	131410	131411	MACS_peak_8	60
chr1	134839	134840	MACS_peak_9	75
chr1	137272	137273	MACS_peak_10	53
chr1	140588	140589	MACS_peak_11	73
chr1	148383	148384	MACS_peak_12	130
chr1	149775	149776	MACS_peak_13	32
chr1	164665	164666	MACS_peak_14	198
chr1	167338	167339	MACS_peak_15	94
chr1	172292	172293	MACS_peak_16	72
chr1	186535	186536	MACS_peak_17	77
chr1	194403	194404	MACS_peak_18	136
chr1	214214	214215	MACS_peak_19	34
chr1	227321	227322	MACS_peak_20	56
chr1	297507	297508	MACS_peak_21	57
chr1	304102	304103	MACS_peak_22	83
chr1	329015	329016	MACS_peak_23	56
chr1	338541	338542	MACS_peak_24	63
chr1	371303	371304	MACS_peak_25	84
chr1	384349	384350	MACS_peak_26	585
chr1	396597	396598	MACS_peak_27	124
chr1	403017	403018	MACS_peak_28	275
chr1	416291	416292	MACS_peak_29	82
chr1	418627	418628	MACS_peak_30	87
chr1	428621	428622	MACS_peak_31	58
chr1	436370	436371	MACS_peak_32	79
chr1	442236	442237	MACS_peak_33	93
chr1	451503	451504	MACS_peak_34	240
chr1	457073	457074	MACS_peak_35	89
chr1	459115	459116	MACS_peak_36	95
chr1	466492	466493	MACS_peak_37	40
chr1	467781	467782	MACS_peak_38	54
chr1	506066	506067	MACS_peak_39	79
chr1	513890	513891	MACS_peak_40	68
chr1	526726	526727	MACS_peak_41	44
chr1	533382	533383	MACS_peak_42	97
chr1	535764	535765	MACS_peak_43	84
chr1	549182	549183	MACS_peak_44	317
chr1	557944	557945	MACS_peak_45	255
chr1	563708	563709	MACS_peak_46	96
chr1	568651	568652	MACS_peak_47	172
chr1	578081	578082	MACS_peak_48	124
chr1	580840	580841	MACS_peak_49	310
chr1	593682	593683	MACS_peak_50	72
chr1	601438	601439	MACS_peak_51	80
chr1	610944	610945	MACS_peak_52	111
chr1	631774	631775	MACS_peak_53	432
chr1	644480	644481	MACS_peak_54	53
chr1	652287	652288	MACS_peak_55	44
chr1	655558	655559	MACS_peak_56	47
chr1	660997	660998	MACS_peak_57	62
chr1	685119	685120	MACS_peak_58	64
chr1	688511	688512	MACS_peak_59	79
chr1	697255	697256	MACS_peak_60	59
chr1	803061	803062	MACS_peak_61	281
chr1	819570	819571	MACS_peak_62	50
chr1	824144	824145	MACS_peak_63	55
chr1	826503	826504	MACS_peak_64	54
chr1	845815	845816	MACS_peak_65	171
chr1	852834	852835	MACS_peak_66	104
chr1	863586	863587	MACS_peak_67	92
chr1	876762	876763	MACS_peak_68	62
chr1	883096	883097	MACS_peak_69	281
chr1	894870	894871	MACS_peak_70	92
chr1	904784	904785	MACS_peak_71	54
chr1	919286	919287	MACS_peak_72	53
chr1	928992	928993	MACS_peak_73	77
chr1	936427	936428	MACS_peak_74	68
chr1	937491	937492	MACS_peak_75	39
chr1	942682	942683	MACS_peak_76	43
chr1	946774	946775	MACS_peak_77	48
chr1	954987	954988	MACS_peak_78	32
chr1	990435	990436	MACS_peak_79	42
chr1	1000608	1000609	MACS_peak_80	50
chr1	1034544	1034545	MACS_peak_81	54
chr1	1053287	1053288	MACS_peak_82	37
chr1	1071590	1071591	MACS_peak_83	199
chr1	1081512	1081513	MACS_peak_84	33
chr1	1107291	1107292	MACS_peak_85	73
chr1	1115447	1115448	MACS_peak_86	56
chr1	1117459	1117460	MACS_peak_87	38
chr1	1121697	1121698	MACS_peak_88	50
chr1	1126532	1126533	MACS_peak_89	58
chr1	1130664	1130665	MACS_peak_90	45
chr1	1140768	1140769	MACS_peak_91	45
chr1	1154180	1154181	MACS_peak_92	62
chr1	1159756	1159757	MACS_peak_93	54
chr1	1170194	1170195	MACS_peak_94	38
chr1	1193178	1193179	MACS_peak_95	56
chr1	1200631	1200632	MACS_peak_96	43
chr1	1204420	1204421	MACS_peak_97	72
chr1	1217193	1217194	MACS_peak_98	61
chr1	1224303	1224304	MACS_peak_99	60
chr1	1263210	1263211	MACS_peak_100	86
chr1	1268872	1268873	MACS_peak_101	110
chr1	1270314	1270315	MACS_peak_102	73
chr1	1284674	1284675	MACS_peak_103	76
chr1	1297125	1297126	MACS_peak_104	30
chr1	1298776	1298777	MACS_peak_105	63
chr1	1320077	1320078	MACS_peak_106	34
chr1	1324950	1324951	MACS_peak_107	46
chr1	1330024	1330025	MACS_peak_108	45
chr1	1343197	1343198	MACS_peak_109	106
chr1	1345537	1345538	MACS_peak_110	56
chr1	1349013	1349014	MACS_peak_111	70
chr1	1371869	1371870	MACS_peak_112	41
chr1	1384338	1384339	MACS_peak_113	119
chr1	1406036	1406037	MACS_peak_114	148
chr1	1416758	1416759	MACS_peak_115	91
chr1	1423231	1423232	MACS_peak_116	250
chr1	1426506	1426507	MACS_peak_117	46
chr1	1446541	1446542	MACS_peak_118	64
chr1	1451650	1451651	MACS_peak_119	45
chr1	1457077	1457078	MACS_peak_120	81
chr1	1460164	1460165	MACS_peak_121	54
chr1	1463719	1463720	MACS_peak_122	45
chr1	1469108	1469109	MACS_peak_123	76
chr1	1479354	1479355	MACS_peak_124	184
chr1	1485859	1485860	MACS_peak_125	65
chr1	1493004	1493005	MACS_peak_126	73
chr1	1575006	1575007	MACS_peak_127	63
chr1	1581205	1581206	MACS_peak_128	115
chr1	1586860	1586861	MACS_peak_129	58
chr1	1587742	1587743	MACS_peak_130	43
chr1	1595858	1595859	MACS_peak_131	69
chr1	1609488	1609489	MACS_peak_132	82
chr1	1615069	1615070	MACS_peak_133	62
chr1	1672801	1672802	MACS_peak_134	64
chr1	1691210	1691211	MACS_peak_135	317
chr1	1727362	1727363	MACS_peak_136	54
chr1	1736826	1736827	MACS_peak_137	48
chr1	1739597	1739598	MACS_peak_138	47
chr1	1755612	1755613	MACS_peak_139	43
chr1	1759556	1759557	MACS_peak_140	55
chr1	1761865	1761866	MACS_peak_141	64
chr1	1769516	1769517	MACS_peak_142	46
chr1	1772470	1772471	MACS_peak_143	55
chr1	1777426	1777427	MACS_peak_144	37
chr1	1800112	1800113	MACS_peak_145	49
chr1	1808240	1808241	MACS_peak_146	46
chr1	1818583	1818584	MACS_peak_147	152
chr1	1824650	1824651	MACS_peak_148	49
chr1	1825907	1825908	MACS_peak_149	63
chr1	1831774	1831775	MACS_peak_150	76
chr1	1839261	1839262	MACS_peak_151	64
chr1	1854159	1854160	MACS_peak_152	90
chr1	1925329	1925330	MACS_peak_153	62
chr1	1934377	1934378	MACS_peak_154	86
chr1	1937593	1937594	MACS_peak_155	58
chr1	1950150	1950151	MACS_peak_156	233
chr1	1953407	1953408	MACS_peak_157	88
chr1	1967555	1967556	MACS_peak_158	179
chr1	1975813	1975814	MACS_peak_159	113
chr1	1980352	1980353	MACS_peak_160	35
chr1	1991860	1991861	MACS_peak_161	66
chr1	2000225	2000226	MACS_peak_162	38
chr1	2006913	2006914	MACS_peak_163	41
chr1	2010477	2010478	MACS_peak_164	119
chr1	2016917	2016918	MACS_peak_165	74
chr1	2021511	2021512	MACS_peak_166	40
chr1	2025693	2025694	MACS_peak_167	65
chr1	2036498	2036499	MACS_peak_168	64
chr1	2078814	2078815	MACS_peak_169	65
chr1	2082277	2082278	MACS_peak_170	31
chr1	2092916	2092917	MACS_peak_171	33
chr1	2127300	2127301	MACS_peak_172	257
chr1	2130412	2130413	MACS_peak_173	85
chr1	2137902	2137903	MACS_peak_174	60
chr1	2143450	2143451	MACS_peak_175	136
chr1	2158182	2158183	MACS_peak_176	124
chr1	2161288	2161289	MACS_peak_177	94
chr1	2170233	2170234	MACS_peak_178	64
chr1	2180398	2180399	MACS_peak_179	62
chr1	2185088	2185089	MACS_peak_180	213
chr1	2187700	2187701	MACS_peak_181	74
chr1	2191556	2191557	MACS_peak_182	59
chr1	2197108	2197109	MACS_peak_183	57
chr1	2205161	2205162	MACS_peak_184	47
chr1	2222244	2222245	MACS_peak_185	122
chr1	2226709	2226710	MACS_peak_186	102
chr1	2235751	2235752	MACS_peak_187	136
chr1	2246137	2246138	MACS_peak_188	153
chr1	2253094	2253095	MACS_peak_189	74
chr1	2264149	2264150	MACS_peak_190	107
chr1	2267065	2267066	MACS_peak_191	283
chr1	2277489	2277490	MACS_peak_192	124
chr1	2282559	2282560	MACS_peak_193	42
chr1	2300502	2300503	MACS_peak_194	69
chr1	2375520	2375521	MACS_peak_195	59
chr1	2378165	2378166	MACS_peak_196	55
chr1	2382575	2382576	MACS_peak_197	77
chr1	2401122	2401123	MACS_peak_198	59
chr1	2406290	2406291	MACS_peak_199	97
chr1	2416161	2416162	MACS_peak_200	89
chr1	2421099	2421100	MACS_peak_201	58
chr1	2450747	2450748	MACS_peak_202	70
chr1	2458408	2458409	MACS_peak_203	53
chr1	2462748	2462749	MACS_peak_204	110
chr1	2476129	2476130	MACS_peak_205	66
chr1	2480547	2480548	MACS_peak_206	70
chr1	2484621	2484622	MACS_peak_207	95
chr1	2488870	2488871	MACS_peak_208	109
chr1	2497224	2497225	MACS_peak_209	61
chr1	2504528	2504529	MACS_peak_210	54
chr1	2510014	2510015	MACS_peak_211	134
chr1	2516715	2516716	MACS_peak_212	51
chr1	2527174	2527175	MACS_peak_213	89
chr1	2534744	2534745	MACS_peak_214	184
chr1	2544712	2544713	MACS_peak_215	150
chr1	2549772	2549773	MACS_peak_216	49
chr1	2556458	2556459	MACS_peak_217	110
chr1	2561063	2561064	MACS_peak_218	67
chr1	2563732	2563733	MACS_peak_219	38
chr1	2569781	2569782	MACS_peak_220	101
chr1	2582329	2582330	MACS_peak_221	49
chr1	2590701	2590702	MACS_peak_222	81
chr1	2599503	2599504	MACS_peak_223	61
chr1	2625864	2625865	MACS_peak_224	45
chr1	2628598	2628599	MACS_peak_225	57
chr1	2637670	2637671	MACS_peak_226	55
chr1	2641969	2641970	MACS_peak_227	82
chr1	2643447	2643448	MACS_peak_228	58
chr1	2646931	2646932	MACS_peak_229	95
chr1	2651684	2651685	MACS_peak_230	52
chr1	2659951	2659952	MACS_peak_231	113
chr1	2669005	2669006	MACS_peak_232	78
chr1	2671579	2671580	MACS_peak_233	69
chr1	2676707	2676708	MACS_peak_234	56
chr1	2686317	2686318	MACS_peak_235	128
chr1	2688550	2688551	MACS_peak_236	53
chr1	2728376	2728377	MACS_peak_237	47
chr1	2732983	2732984	MACS_peak_238	125
chr1	2736717	2736718	MACS_peak_239	106
chr1	2747944	2747945	MACS_peak_240	98
chr1	2754242	2754243	MACS_peak_241	42
chr1	2763582	2763583	MACS_peak_242	78
chr1	2768750	2768751	MACS_peak_243	65
chr1	2770130	2770131	MACS_peak_244	83
chr1	2782064	2782065	MACS_peak_245	34
chr1	2783726	2783727	MACS_peak_246	80
chr1	2789348	2789349	MACS_peak_247	56
chr1	2795185	2795186	MACS_peak_248	85
chr1	2800430	2800431	MACS_peak_249	58
chr1	2801833	2801834	MACS_peak_250	84
chr1	2806655	2806656	MACS_peak_251	125
chr1	2813529	2813530	MACS_peak_252	64
chr1	2817201	2817202	MACS_peak_253	68
chr1	2830337	2830338	MACS_peak_254	65
chr1	2832382	2832383	MACS_peak_255	72
chr1	2843248	2843249	MACS_peak_256	53
chr1	2868461	2868462	MACS_peak_257	157
chr1	2881555	2881556	MACS_peak_258	53
chr1	2887869	2887870	MACS_peak_259	60
chr1	2889282	2889283	MACS_peak_260	33
chr1	2893832	2893833	MACS_peak_261	57
chr1	2896465	2896466	MACS_peak_262	91
chr1	2902037	2902038	MACS_peak_263	56
chr1	2912887	2912888	MACS_peak_264	50
chr1	2918972	2918973	MACS_peak_265	76
chr1	2924071	2924072	MACS_peak_266	49
chr1	2932384	2932385	MACS_peak_267	34
chr1	2936477	2936478	MACS_peak_268	44
chr1	2942268	2942269	MACS_peak_269	66
chr1	2945989	2945990	MACS_peak_270	72
chr1	2953541	2953542	MACS_peak_271	73
chr1	2960677	2960678	MACS_peak_272	179
chr1	2974148	2974149	MACS_peak_273	367
chr1	2983169	2983170	MACS_peak_274	118
chr1	2991964	2991965	MACS_peak_275	55
chr1	3003635	3003636	MACS_peak_276	79
chr1	3016687	3016688	MACS_peak_277	48
chr1	3018520	3018521	MACS_peak_278	100
chr1	3022080	3022081	MACS_peak_279	76
chr1	3024068	3024069	MACS_peak_280	85
chr1	3034578	3034579	MACS_peak_281	62
chr1	3036346	3036347	MACS_peak_282	42
chr1	3037909	3037910	MACS_peak_283	48
chr1	3041292	3041293	MACS_peak_284	80
chr1	3045722	3045723	MACS_peak_285	77
chr1	3062031	3062032	MACS_peak_286	60
chr1	3069272	3069273	MACS_peak_287	87
chr1	3075718	3075719	MACS_peak_288	74
chr1	3076580	3076581	MACS_peak_289	62
chr1	3079562	3079563	MACS_peak_290	84
chr1	3089224	3089225	MACS_peak_291	52
chr1	3097477	3097478	MACS_peak_292	84
chr1	3098904	3098905	MACS_peak_293	73
chr1	3101989	3101990	MACS_peak_294	73
chr1	3109509	3109510	MACS_peak_295	71
chr1	3114633	3114634	MACS_peak_296	100
chr1	3130059	3130060	MACS_peak_297	83
chr1	3133667	3133668	MACS_peak_298	84
chr1	3138865	3138866	MACS_peak_299	120
chr1	3147339	3147340	MACS_peak_300	71
chr1	3149190	3149191	MACS_peak_301	96
chr1	3155465	3155466	MACS_peak_302	45
chr1	3167562	3167563	MACS_peak_303	50
chr1	3170571	3170572	MACS_peak_304	99
chr1	3173550	3173551	MACS_peak_305	117
chr1	3185153	3185154	MACS_peak_306	121
chr1	3186774	3186775	MACS_peak_307	117
chr1	3196225	3196226	MACS_peak_308	51
chr1	3203265	3203266	MACS_peak_309	143
chr1	3210016	3210017	MACS_peak_310	68
chr1	3211895	3211896	MACS_peak_311	70
chr1	3220862	3220863	MACS_peak_312	70
chr1	3224966	3224967	MACS_peak_313	48
chr1	3237640	3237641	MACS_peak_314	54
chr1	3242846	3242847	MACS_peak_315	95
chr1	3244173	3244174	MACS_peak_316	76
chr1	3246977	3246978	MACS_peak_317	98
chr1	3252143	3252144	MACS_peak_318	48
chr1	3256137	3256138	MACS_peak_319	45
chr1	3257815	3257816	MACS_peak_320	70
chr1	3264920	3264921	MACS_peak_321	70
chr1	3268084	3268085	MACS_peak_322	89
chr1	3271108	3271109	MACS_peak_323	50
chr1	3281362	3281363	MACS_peak_324	58
chr1	3286639	3286640	MACS_peak_325	94
chr1	3291727	3291728	MACS_peak_326	95
chr1	3293552	3293553	MACS_peak_327	87
chr1	3298747	3298748	MACS_peak_328	68
chr1	3299255	3299256	MACS_peak_329	46
chr1	3313455	3313456	MACS_peak_330	111
chr1	3322625	3322626	MACS_peak_331	73
chr1	3325300	3325301	MACS_peak_332	103
chr1	3327724	3327725	MACS_peak_333	100
chr1	3338005	3338006	MACS_peak_334	109
chr1	3348046	3348047	MACS_peak_335	135
chr1	3352169	3352170	MACS_peak_336	98
chr1	3360197	3360198	MACS_peak_337	43
chr1	3361539	3361540	MACS_peak_338	56
chr1	3366610	3366611	MACS_peak_339	66
chr1	3372475	3372476	MACS_peak_340	141
chr1	3380776	3380777	MACS_peak_341	130
chr1	3386455	3386456	MACS_peak_342	205
chr1	3391321	3391322	MACS_peak_343	84
chr1	3399612	3399613	MACS_peak_344	150
chr1	3406349	3406350	MACS_peak_345	81
chr1	3410738	3410739	MACS_peak_346	105
chr1	3412432	3412433	MACS_peak_347	73
chr1	3418150	3418151	MACS_peak_348	167
chr1	3426994	3426995	MACS_peak_349	50
chr1	3435543	3435544	MACS_peak_350	93
chr1	3440515	3440516	MACS_peak_351	106
chr1	3442396	3442397	MACS_peak_352	64
chr1	3449097	3449098	MACS_peak_353	107
chr1	3457996	3457997	MACS_peak_354	56
chr1	3461697	3461698	MACS_peak_355	58
chr1	3467269	3467270	MACS_peak_356	71
chr1	3474873	3474874	MACS_peak_357	55
chr1	3477647	3477648	MACS_peak_358	42
chr1	3499012	3499013	MACS_peak_359	158
chr1	3504548	3504549	MACS_peak_360	110
chr1	3511369	3511370	MACS_peak_361	81
chr1	3517644	3517645	MACS_peak_362	46
chr1	3522026	3522027	MACS_peak_363	64
chr1	3534165	3534166	MACS_peak_364	79
chr1	3540438	3540439	MACS_peak_365	152
chr1	3546646	3546647	MACS_peak_366	670
chr1	3553849	3553850	MACS_peak_367	399
chr1	3567696	3567697	MACS_peak_368	81
chr1	3573288	3573289	MACS_peak_369	176
chr1	3579075	3579076	MACS_peak_370	147
chr1	3581584	3581585	MACS_peak_371	62
chr1	3585809	3585810	MACS_peak_372	49
chr1	3589664	3589665	MACS_peak_373	58
chr1	3598267	3598268	MACS_peak_374	80
chr1	3603655	3603656	MACS_peak_375	112
chr1	3608255	3608256	MACS_peak_376	107
chr1	3615967	3615968	MACS_peak_377	87
chr1	3622546	3622547	MACS_peak_378	70
chr1	3629454	3629455	MACS_peak_379	86
chr1	3635770	3635771	MACS_peak_380	67
chr1	3644223	3644224	MACS_peak_381	45
chr1	3646447	3646448	MACS_peak_382	58
chr1	3654523	3654524	MACS_peak_383	64
chr1	3658036	3658037	MACS_peak_384	70
chr1	3664174	3664175	MACS_peak_385	141
chr1	3676173	3676174	MACS_peak_386	83
chr1	3683178	3683179	MACS_peak_387	120
chr1	3689540	3689541	MACS_peak_388	243
chr1	3692093	3692094	MACS_peak_389	116
chr1	3697739	3697740	MACS_peak_390	112
chr1	3701763	3701764	MACS_peak_391	60
chr1	3704897	3704898	MACS_peak_392	39
chr1	3714225	3714226	MACS_peak_393	205
chr1	3718205	3718206	MACS_peak_394	72
chr1	3720004	3720005	MACS_peak_395	122
chr1	3734553	3734554	MACS_peak_396	161
chr1	3735918	3735919	MACS_peak_397	130
chr1	3740273	3740274	MACS_peak_398	79
chr1	3742829	3742830	MACS_peak_399	57
chr1	3751842	3751843	MACS_peak_400	31
chr1	3758098	3758099	MACS_peak_401	67
chr1	3761809	3761810	MACS_peak_402	62
chr1	3770059	3770060	MACS_peak_403	321
chr1	3782216	3782217	MACS_peak_404	89
chr1	3788457	3788458	MACS_peak_405	76
chr1	3789090	3789091	MACS_peak_406	89
chr1	3795988	3795989	MACS_peak_407	108
chr1	3814159	3814160	MACS_peak_408	86
chr1	3833479	3833480	MACS_peak_409	33
chr1	3851209	3851210	MACS_peak_410	84
chr1	3852603	3852604	MACS_peak_411	67
chr1	3870764	3870765	MACS_peak_412	89
chr1	3872780	3872781	MACS_peak_413	65
chr1	3879212	3879213	MACS_peak_414	102
chr1	3884037	3884038	MACS_peak_415	44
chr1	3900366	3900367	MACS_peak_416	74
chr1	3905864	3905865	MACS_peak_417	74
chr1	3913836	3913837	MACS_peak_418	55
chr1	3925905	3925906	MACS_peak_419	34
chr1	3934655	3934656	MACS_peak_420	51
chr1	3935774	3935775	MACS_peak_421	121
chr1	3949383	3949384	MACS_peak_422	58
chr1	3950939	3950940	MACS_peak_423	46
chr1	3965021	3965022	MACS_peak_424	46
chr1	3975341	3975342	MACS_peak_425	96
chr1	3981406	3981407	MACS_peak_426	139
chr1	3989381	3989382	MACS_peak_427	336
chr1	3996655	3996656	MACS_peak_428	72
chr1	4015213	4015214	MACS_peak_429	142
chr1	4020507	4020508	MACS_peak_430	436
chr1	4027838	4027839	MACS_peak_431	80
chr1	4029846	4029847	MACS_peak_432	53
chr1	4036278	4036279	MACS_peak_433	94
chr1	4040489	4040490	MACS_peak_434	80
chr1	4042207	4042208	MACS_peak_435	51
chr1	4042979	4042980	MACS_peak_436	52
chr1	4060780	4060781	MACS_peak_437	46
chr1	4061891	4061892	MACS_peak_438	36
chr1	4069491	4069492	MACS_peak_439	305
chr1	4077826	4077827	MACS_peak_440	40
chr1	4091084	4091085	MACS_peak_441	163
chr1	4094890	4094891	MACS_peak_442	170
chr1	4107222	4107223	MACS_peak_443	64
chr1	4109935	4109936	MACS_peak_444	79
chr1	4121308	4121309	MACS_peak_445	98
chr1	4123454	4123455	MACS_peak_446	366
chr1	4131268	4131269	MACS_peak_447	98
chr1	4132449	4132450	MACS_peak_448	78
chr1	4139085	4139086	MACS_peak_449	115
chr1	4152567	4152568	MACS_peak_450	72
chr1	4156654	4156655	MACS_peak_451	77
chr1	4163327	4163328	MACS_peak_452	265
chr1	4167727	4167728	MACS_peak_453	244
chr1	4171541	4171542	MACS_peak_454	247
chr1	4179300	4179301	MACS_peak_455	47
chr1	4185292	4185293	MACS_peak_456	52
chr1	4188588	4188589	MACS_peak_457	56
chr1	4190285	4190286	MACS_peak_458	40
chr1	4193680	4193681	MACS_peak_459	39
chr1	4202692	4202693	MACS_peak_460	69
chr1	4208585	4208586	MACS_peak_461	78
chr1	4210740	4210741	MACS_peak_462	73
chr1	4214849	4214850	MACS_peak_463	62
chr1	4215960	4215961	MACS_peak_464	43
chr1	4225344	4225345	MACS_peak_465	94
chr1	4226890	4226891	MACS_peak_466	51
chr1	4233031	4233032	MACS_peak_467	30
chr1	4237375	4237376	MACS_peak_468	33
chr1	4240154	4240155	MACS_peak_469	47
chr1	4242461	4242462	MACS_peak_470	93
chr1	4246823	4246824	MACS_peak_471	210
chr1	4253539	4253540	MACS_peak_472	63
chr1	4256172	4256173	MACS_peak_473	90
chr1	4264685	4264686	MACS_peak_474	75
chr1	4266998	4266999	MACS_peak_475	67
chr1	4273176	4273177	MACS_peak_476	38
chr1	4277943	4277944	MACS_peak_477	65
chr1	4280381	4280382	MACS_peak_478	68
chr1	4283854	4283855	MACS_peak_479	51
chr1	4292146	4292147	MACS_peak_480	250
chr1	4296537	4296538	MACS_peak_481	81
chr1	4305043	4305044	MACS_peak_482	50
chr1	4326499	4326500	MACS_peak_483	195
chr1	4339710	4339711	MACS_peak_484	66
chr1	4346852	4346853	MACS_peak_485	51
chr1	4353719	4353720	MACS_peak_486	60
chr1	4356408	4356409	MACS_peak_487	116
chr1	4366466	4366467	MACS_peak_488	461
chr1	4369261	4369262	MACS_peak_489	75
chr1	4386142	4386143	MACS_peak_490	319
chr1	4398655	4398656	MACS_peak_491	169
chr1	4410465	4410466	MACS_peak_492	73
chr1	4413488	4413489	MACS_peak_493	129
chr1	4419557	4419558	MACS_peak_494	320
chr1	4425578	4425579	MACS_peak_495	93
chr1	4429743	4429744	MACS_peak_496	97
chr1	4437355	4437356	MACS_peak_497	83
chr1	4438971	4438972	MACS_peak_498	129
chr1	4444760	4444761	MACS_peak_499	193
chr1	4458483	4458484	MACS_peak_500	135
chr1	4461287	4461288	MACS_peak_501	88
chr1	4465564	4465565	MACS_peak_502	134
chr1	4467050	4467051	MACS_peak_503	265
chr1	4474798	4474799	MACS_peak_504	125
chr1	4478406	4478407	MACS_peak_505	69
chr1	4495667	4495668	MACS_peak_506	232
chr1	4502222	4502223	MACS_peak_507	103
chr1	4509888	4509889	MACS_peak_508	54
chr1	4513565	4513566	MACS_peak_509	32
chr1	4519416	4519417	MACS_peak_510	204
chr1	4526497	4526498	MACS_peak_511	42
chr1	4529002	4529003	MACS_peak_512	87
chr1	4532471	4532472	MACS_peak_513	62
chr1	4534951	4534952	MACS_peak_514	63
chr1	4540735	4540736	MACS_peak_515	69
chr1	4542920	4542921	MACS_peak_516	114
chr1	4547493	4547494	MACS_peak_517	245
chr1	4560546	4560547	MACS_peak_518	73
chr1	4564209	4564210	MACS_peak_519	124
chr1	4569649	4569650	MACS_peak_520	311
chr1	4586091	4586092	MACS_peak_521	104
chr1	4590555	4590556	MACS_peak_522	131
chr1	4597931	4597932	MACS_peak_523	71
chr1	4604140	4604141	MACS_peak_524	103
chr1	4613025	4613026	MACS_peak_525	70
chr1	4622827	4622828	MACS_peak_526	44
chr1	4625884	4625885	MACS_peak_527	61
chr1	4630651	4630652	MACS_peak_528	63
chr1	4637515	4637516	MACS_peak_529	138
chr1	4641380	4641381	MACS_peak_530	61
chr1	4643009	4643010	MACS_peak_531	37
chr1	4649875	4649876	MACS_peak_532	39
chr1	4653004	4653005	MACS_peak_533	79
chr1	4666617	4666618	MACS_peak_534	88
chr1	4672124	4672125	MACS_peak_535	104
chr1	4675667	4675668	MACS_peak_536	181
chr1	4680896	4680897	MACS_peak_537	62
chr1	4685897	4685898	MACS_peak_538	77
chr1	4692659	4692660	MACS_peak_539	107
chr1	4695320	4695321	MACS_peak_540	112
chr1	4701576	4701577	MACS_peak_541	71
chr1	4704855	4704856	MACS_peak_542	79
chr1	4707540	4707541	MACS_peak_543	62
chr1	4724653	4724654	MACS_peak_544	91
chr1	4730305	4730306	MACS_peak_545	105
chr1	4738525	4738526	MACS_peak_546	54
chr1	4751369	4751370	MACS_peak_547	51
chr1	4763778	4763779	MACS_peak_548	41
chr1	4769964	4769965	MACS_peak_549	223
chr1	4775224	4775225	MACS_peak_550	226
chr1	4788770	4788771	MACS_peak_551	158
chr1	4792913	4792914	MACS_peak_552	59
chr1	4798999	4799000	MACS_peak_553	39
chr1	4812456	4812457	MACS_peak_554	46
chr1	4824396	4824397	MACS_peak_555	53
chr1	4842036	4842037	MACS_peak_556	55
chr1	4879882	4879883	MACS_peak_557	51
chr1	4899921	4899922	MACS_peak_558	89
chr1	4908664	4908665	MACS_peak_559	127
chr1	4910807	4910808	MACS_peak_560	75
chr1	4922317	4922318	MACS_peak_561	60
chr1	4938884	4938885	MACS_peak_562	47
chr1	4943200	4943201	MACS_peak_563	71
chr1	4950432	4950433	MACS_peak_564	65
chr1	4951537	4951538	MACS_peak_565	55
chr1	4962529	4962530	MACS_peak_566	132
chr1	4966489	4966490	MACS_peak_567	64
chr1	4969386	4969387	MACS_peak_568	77
chr1	4971857	4971858	MACS_peak_569	40
chr1	4976890	4976891	MACS_peak_570	38
chr1	4980683	4980684	MACS_peak_571	56
chr1	4984748	4984749	MACS_peak_572	99
chr1	5001466	5001467	MACS_peak_573	86
chr1	5008592	5008593	MACS_peak_574	101
chr1	5011080	5011081	MACS_peak_575	61
chr1	5011697	5011698	MACS_peak_576	52
chr1	5021157	5021158	MACS_peak_577	58
chr1	5028604	5028605	MACS_peak_578	72
chr1	5030581	5030582	MACS_peak_579	63
chr1	5046898	5046899	MACS_peak_580	82
chr1	5060008	5060009	MACS_peak_581	70
chr1	5089393	5089394	MACS_peak_582	57
chr1	5092552	5092553	MACS_peak_583	37
chr1	5096769	5096770	MACS_peak_584	92
chr1	5099770	5099771	MACS_peak_585	88
chr1	5101339	5101340	MACS_peak_586	168
chr1	5102703	5102704	MACS_peak_587	70
chr1	5109188	5109189	MACS_peak_588	77
chr1	5113082	5113083	MACS_peak_589	173
chr1	5117858	5117859	MACS_peak_590	66
chr1	5132174	5132175	MACS_peak_591	140
chr1	5141811	5141812	MACS_peak_592	142
chr1	5148673	5148674	MACS_peak_593	61
chr1	5149846	5149847	MACS_peak_594	91
chr1	5151564	5151565	MACS_peak_595	37
chr1	5155445	5155446	MACS_peak_596	49
chr1	5160635	5160636	MACS_peak_597	131
chr1	5168740	5168741	MACS_peak_598	60
chr1	5190415	5190416	MACS_peak_599	125
chr1	5191354	5191355	MACS_peak_600	87
chr1	5205238	5205239	MACS_peak_601	58
chr1	5207120	5207121	MACS_peak_602	153
chr1	5208577	5208578	MACS_peak_603	48
chr1	5214034	5214035	MACS_peak_604	36
chr1	5224078	5224079	MACS_peak_605	47
chr1	5238104	5238105	MACS_peak_606	132
chr1	5248842	5248843	MACS_peak_607	215
chr1	5250464	5250465	MACS_peak_608	82
chr1	5255635	5255636	MACS_peak_609	42
chr1	5321048	5321049	MACS_peak_610	77
chr1	5330279	5330280	MACS_peak_611	40
chr1	5340760	5340761	MACS_peak_612	54
chr1	5342297	5342298	MACS_peak_613	57
chr1	5351504	5351505	MACS_peak_614	136
chr1	5358812	5358813	MACS_peak_615	45
chr1	5365429	5365430	MACS_peak_616	46
chr1	5376314	5376315	MACS_peak_617	150
chr1	5388772	5388773	MACS_peak_618	52
chr1	5419760	5419761	MACS_peak_619	52
chr1	5422197	5422198	MACS_peak_620	76
chr1	5423232	5423233	MACS_peak_621	76
chr1	5436193	5436194	MACS_peak_622	90
chr1	5443801	5443802	MACS_peak_623	52
chr1	5445234	5445235	MACS_peak_624	55
chr1	5456322	5456323	MACS_peak_625	53
chr1	5463193	5463194	MACS_peak_626	35
chr1	5467529	5467530	MACS_peak_627	69
chr1	5499079	5499080	MACS_peak_628	51
chr1	5503631	5503632	MACS_peak_629	45
chr1	5504799	5504800	MACS_peak_630	64
chr1	5511245	5511246	MACS_peak_631	73
chr1	5532214	5532215	MACS_peak_632	48
chr1	5561809	5561810	MACS_peak_633	49
chr1	5584139	5584140	MACS_peak_634	55
chr1	5587805	5587806	MACS_peak_635	79
chr1	5615262	5615263	MACS_peak_636	68
chr1	5619843	5619844	MACS_peak_637	59
chr1	5626894	5626895	MACS_peak_638	78
chr1	5632243	5632244	MACS_peak_639	75
chr1	5639724	5639725	MACS_peak_640	127
chr1	5648322	5648323	MACS_peak_641	55
chr1	5649971	5649972	MACS_peak_642	65
chr1	5655703	5655704	MACS_peak_643	171
chr1	5656546	5656547	MACS_peak_644	134
chr1	5661397	5661398	MACS_peak_645	47
chr1	5668157	5668158	MACS_peak_646	136
chr1	5673752	5673753	MACS_peak_647	66
chr1	5685149	5685150	MACS_peak_648	75
chr1	5686462	5686463	MACS_peak_649	73
chr1	5688471	5688472	MACS_peak_650	120
chr1	5694857	5694858	MACS_peak_651	124
chr1	5702074	5702075	MACS_peak_652	100
chr1	5706349	5706350	MACS_peak_653	149
chr1	5710282	5710283	MACS_peak_654	128
chr1	5711946	5711947	MACS_peak_655	71
chr1	5726835	5726836	MACS_peak_656	73
chr1	5728541	5728542	MACS_peak_657	61
chr1	5731426	5731427	MACS_peak_658	47
chr1	5733221	5733222	MACS_peak_659	64
chr1	5766039	5766040	MACS_peak_660	33
chr1	5770540	5770541	MACS_peak_661	47
chr1	5781104	5781105	MACS_peak_662	74
chr1	5786428	5786429	MACS_peak_663	56
chr1	5791449	5791450	MACS_peak_664	36
chr1	5819428	5819429	MACS_peak_665	79
chr1	5828637	5828638	MACS_peak_666	48
chr1	5842500	5842501	MACS_peak_667	111
chr1	5848387	5848388	MACS_peak_668	89
chr1	5853857	5853858	MACS_peak_669	92
chr1	5861869	5861870	MACS_peak_670	102
chr1	5864127	5864128	MACS_peak_671	81
chr1	5869163	5869164	MACS_peak_672	51
chr1	5870688	5870689	MACS_peak_673	37
chr1	5878423	5878424	MACS_peak_674	55
chr1	5884828	5884829	MACS_peak_675	84
chr1	5891277	5891278	MACS_peak_676	30
chr1	5892195	5892196	MACS_peak_677	63
chr1	5902126	5902127	MACS_peak_678	216
chr1	5907512	5907513	MACS_peak_679	45
chr1	5917260	5917261	MACS_peak_680	60
chr1	5933630	5933631	MACS_peak_681	52
chr1	5934599	5934600	MACS_peak_682	49
chr1	5944754	5944755	MACS_peak_683	59
chr1	5973523	5973524	MACS_peak_684	57
chr1	5982931	5982932	MACS_peak_685	62
chr1	5986074	5986075	MACS_peak_686	83
chr1	5990344	5990345	MACS_peak_687	89
chr1	6004617	6004618	MACS_peak_688	69
chr1	6009871	6009872	MACS_peak_689	67
chr1	6019040	6019041	MACS_peak_690	41
chr1	6022673	6022674	MACS_peak_691	70
chr1	6029600	6029601	MACS_peak_692	73
chr1	6033531	6033532	MACS_peak_693	65
chr1	6037958	6037959	MACS_peak_694	91
chr1	6042149	6042150	MACS_peak_695	130
chr1	6044949	6044950	MACS_peak_696	60
chr1	6052922	6052923	MACS_peak_697	44
chr1	6056121	6056122	MACS_peak_698	50
chr1	6063694	6063695	MACS_peak_699	56
chr1	6066747	6066748	MACS_peak_700	34
chr1	6069655	6069656	MACS_peak_701	68
chr1	6091388	6091389	MACS_peak_702	204
chr1	6100418	6100419	MACS_peak_703	54
chr1	6110156	6110157	MACS_peak_704	81
chr1	6114077	6114078	MACS_peak_705	109
chr1	6115631	6115632	MACS_peak_706	65
chr1	6123295	6123296	MACS_peak_707	60
chr1	6129591	6129592	MACS_peak_708	83
chr1	6137103	6137104	MACS_peak_709	43
chr1	6146232	6146233	MACS_peak_710	45
chr1	6156208	6156209	MACS_peak_711	109
chr1	6161244	6161245	MACS_peak_712	159
chr1	6169993	6169994	MACS_peak_713	92
chr1	6174191	6174192	MACS_peak_714	33
chr1	6191890	6191891	MACS_peak_715	34
chr1	6199293	6199294	MACS_peak_716	78
chr1	6211811	6211812	MACS_peak_717	76
chr1	6229165	6229166	MACS_peak_718	48
chr1	6242416	6242417	MACS_peak_719	121
chr1	6247818	6247819	MACS_peak_720	74
chr1	6250776	6250777	MACS_peak_721	60
chr1	6281769	6281770	MACS_peak_722	62
chr1	6314683	6314684	MACS_peak_723	177
chr1	6319833	6319834	MACS_peak_724	58
chr1	6331682	6331683	MACS_peak_725	125
chr1	6348254	6348255	MACS_peak_726	77
chr1	6366988	6366989	MACS_peak_727	36
chr1	6374953	6374954	MACS_peak_728	44
chr1	6379708	6379709	MACS_peak_729	47
chr1	6388695	6388696	MACS_peak_730	41
chr1	6396238	6396239	MACS_peak_731	53
chr1	6397399	6397400	MACS_peak_732	58
chr1	6422627	6422628	MACS_peak_733	61
chr1	6457969	6457970	MACS_peak_734	77
chr1	6470678	6470679	MACS_peak_735	69
chr1	6475252	6475253	MACS_peak_736	121
chr1	6485360	6485361	MACS_peak_737	65
chr1	6504280	6504281	MACS_peak_738	81
chr1	6513058	6513059	MACS_peak_739	69
chr1	6519319	6519320	MACS_peak_740	87
chr1	6546782	6546783	MACS_peak_741	45
chr1	6558811	6558812	MACS_peak_742	56
chr1	6566962	6566963	MACS_peak_743	219
chr1	6575698	6575699	MACS_peak_744	95
chr1	6586598	6586599	MACS_peak_745	38
chr1	6618087	6618088	MACS_peak_746	60
chr1	6624943	6624944	MACS_peak_747	110
chr1	6657135	6657136	MACS_peak_748	56
chr1	6662094	6662095	MACS_peak_749	63
chr1	6666013	6666014	MACS_peak_750	33
chr1	6682853	6682854	MACS_peak_751	66
chr1	6691885	6691886	MACS_peak_752	60
chr1	6699592	6699593	MACS_peak_753	109
chr1	6706819	6706820	MACS_peak_754	58
chr1	6714200	6714201	MACS_peak_755	76
chr1	6717345	6717346	MACS_peak_756	51
chr1	6726651	6726652	MACS_peak_757	85
chr1	6729617	6729618	MACS_peak_758	156
chr1	6739336	6739337	MACS_peak_759	291
chr1	6759414	6759415	MACS_peak_760	45
chr1	6764270	6764271	MACS_peak_761	64
chr1	6789514	6789515	MACS_peak_762	121
chr1	6795433	6795434	MACS_peak_763	67
chr1	6798428	6798429	MACS_peak_764	44
chr1	6808418	6808419	MACS_peak_765	54
chr1	6813410	6813411	MACS_peak_766	54
chr1	6837446	6837447	MACS_peak_767	56
chr1	6871271	6871272	MACS_peak_768	94
chr1	6892967	6892968	MACS_peak_769	94
chr1	6915132	6915133	MACS_peak_770	56
chr1	6916570	6916571	MACS_peak_771	36
chr1	6922152	6922153	MACS_peak_772	120
chr1	6929382	6929383	MACS_peak_773	109
chr1	6938419	6938420	MACS_peak_774	73
chr1	6946245	6946246	MACS_peak_775	84
chr1	6954416	6954417	MACS_peak_776	67
chr1	6970474	6970475	MACS_peak_777	50
chr1	6977380	6977381	MACS_peak_778	53
chr1	6979729	6979730	MACS_peak_779	28
chr1	7017769	7017770	MACS_peak_780	119
chr1	7026092	7026093	MACS_peak_781	89
chr1	7031953	7031954	MACS_peak_782	61
chr1	7040737	7040738	MACS_peak_783	137
chr1	7045971	7045972	MACS_peak_784	68
chr1	7047935	7047936	MACS_peak_785	77
chr1	7058645	7058646	MACS_peak_786	45
chr1	7074542	7074543	MACS_peak_787	60
chr1	7077677	7077678	MACS_peak_788	55
chr1	7087853	7087854	MACS_peak_789	48
chr1	7089812	7089813	MACS_peak_790	56
chr1	7096575	7096576	MACS_peak_791	45
chr1	7101907	7101908	MACS_peak_792	90
chr1	7103839	7103840	MACS_peak_793	58
chr1	7109996	7109997	MACS_peak_794	153
chr1	7115706	7115707	MACS_peak_795	45
chr1	7124339	7124340	MACS_peak_796	67
chr1	7134192	7134193	MACS_peak_797	67
chr1	7144171	7144172	MACS_peak_798	96
chr1	7162763	7162764	MACS_peak_799	146
chr1	7165184	7165185	MACS_peak_800	118
chr1	7169055	7169056	MACS_peak_801	63
chr1	7172256	7172257	MACS_peak_802	145
chr1	7177838	7177839	MACS_peak_803	59
chr1	7178636	7178637	MACS_peak_804	111
chr1	7186022	7186023	MACS_peak_805	152
chr1	7193227	7193228	MACS_peak_806	95
chr1	7197007	7197008	MACS_peak_807	65
chr1	7203019	7203020	MACS_peak_808	50
chr1	7209030	7209031	MACS_peak_809	75
chr1	7210806	7210807	MACS_peak_810	121
chr1	7218362	7218363	MACS_peak_811	91
chr1	7220095	7220096	MACS_peak_812	57
chr1	7228131	7228132	MACS_peak_813	309
chr1	7266638	7266639	MACS_peak_814	52
chr1	7271407	7271408	MACS_peak_815	113
chr1	7275129	7275130	MACS_peak_816	90
chr1	7280524	7280525	MACS_peak_817	67
chr1	7288516	7288517	MACS_peak_818	43
chr1	7291301	7291302	MACS_peak_819	87
chr1	7297696	7297697	MACS_peak_820	69
chr1	7300009	7300010	MACS_peak_821	135
chr1	7304940	7304941	MACS_peak_822	95
chr1	7309859	7309860	MACS_peak_823	52
chr1	7316111	7316112	MACS_peak_824	50
chr1	7332933	7332934	MACS_peak_825	383
chr1	7339752	7339753	MACS_peak_826	65
chr1	7341921	7341922	MACS_peak_827	55
chr1	7347579	7347580	MACS_peak_828	274
chr1	7354211	7354212	MACS_peak_829	63
chr1	7357775	7357776	MACS_peak_830	50
chr1	7373026	7373027	MACS_peak_831	136
chr1	7379546	7379547	MACS_peak_832	82
chr1	7382167	7382168	MACS_peak_833	62
chr1	7388343	7388344	MACS_peak_834	78
chr1	7390488	7390489	MACS_peak_835	66
chr1	7394553	7394554	MACS_peak_836	139
chr1	7396895	7396896	MACS_peak_837	120
chr1	7404108	7404109	MACS_peak_838	112
chr1	7410974	7410975	MACS_peak_839	95
chr1	7415576	7415577	MACS_peak_840	74
chr1	7422101	7422102	MACS_peak_841	224
chr1	7427700	7427701	MACS_peak_842	96
chr1	7437865	7437866	MACS_peak_843	84
chr1	7445563	7445564	MACS_peak_844	70
chr1	7456858	7456859	MACS_peak_845	78
chr1	7461306	7461307	MACS_peak_846	82
chr1	7472087	7472088	MACS_peak_847	420
chr1	7478426	7478427	MACS_peak_848	118
chr1	7484088	7484089	MACS_peak_849	126
chr1	7494479	7494480	MACS_peak_850	94
chr1	7496634	7496635	MACS_peak_851	95
chr1	7503992	7503993	MACS_peak_852	58
chr1	7507133	7507134	MACS_peak_853	73
chr1	7508761	7508762	MACS_peak_854	93
chr1	7517837	7517838	MACS_peak_855	165
chr1	7527637	7527638	MACS_peak_856	114
chr1	7536992	7536993	MACS_peak_857	101
chr1	7540059	7540060	MACS_peak_858	119
chr1	7542998	7542999	MACS_peak_859	214
chr1	7548291	7548292	MACS_peak_860	186
chr1	7557812	7557813	MACS_peak_861	184
chr1	7564669	7564670	MACS_peak_862	151
chr1	7570888	7570889	MACS_peak_863	117
chr1	7573083	7573084	MACS_peak_864	67
chr1	7581759	7581760	MACS_peak_865	413
chr1	7588777	7588778	MACS_peak_866	126
chr1	7594425	7594426	MACS_peak_867	235
chr1	7595972	7595973	MACS_peak_868	98
chr1	7604272	7604273	MACS_peak_869	52
chr1	7609812	7609813	MACS_peak_870	93
chr1	7610917	7610918	MACS_peak_871	53
chr1	7616693	7616694	MACS_peak_872	256
chr1	7624239	7624240	MACS_peak_873	86
chr1	7633493	7633494	MACS_peak_874	42
chr1	7642387	7642388	MACS_peak_875	246
chr1	7645493	7645494	MACS_peak_876	220
chr1	7659924	7659925	MACS_peak_877	54
chr1	7672110	7672111	MACS_peak_878	225
chr1	7678497	7678498	MACS_peak_879	76
chr1	7685426	7685427	MACS_peak_880	64
chr1	7687040	7687041	MACS_peak_881	106
chr1	7692537	7692538	MACS_peak_882	80
chr1	7697337	7697338	MACS_peak_883	183
chr1	7700048	7700049	MACS_peak_884	116
chr1	7705446	7705447	MACS_peak_885	137
chr1	7710577	7710578	MACS_peak_886	245
chr1	7719534	7719535	MACS_peak_887	227
chr1	7722649	7722650	MACS_peak_888	204
chr1	7730833	7730834	MACS_peak_889	112
chr1	7737199	7737200	MACS_peak_890	118
chr1	7752519	7752520	MACS_peak_891	82
chr1	7757027	7757028	MACS_peak_892	91
chr1	7769150	7769151	MACS_peak_893	355
chr1	7776997	7776998	MACS_peak_894	83
chr1	7783112	7783113	MACS_peak_895	74
chr1	7789137	7789138	MACS_peak_896	93
chr1	7798128	7798129	MACS_peak_897	62
chr1	7801841	7801842	MACS_peak_898	33
chr1	7808951	7808952	MACS_peak_899	137
chr1	7810989	7810990	MACS_peak_900	59
chr1	7813596	7813597	MACS_peak_901	92
chr1	7815129	7815130	MACS_peak_902	43
chr1	7828482	7828483	MACS_peak_903	58
chr1	7837744	7837745	MACS_peak_904	47
chr1	7843311	7843312	MACS_peak_905	64
chr1	7875199	7875200	MACS_peak_906	147
chr1	7881694	7881695	MACS_peak_907	95
chr1	7894602	7894603	MACS_peak_908	171
chr1	7900481	7900482	MACS_peak_909	82
chr1	7907005	7907006	MACS_peak_910	51
chr1	7912572	7912573	MACS_peak_911	111
chr1	7916643	7916644	MACS_peak_912	146
chr1	7919841	7919842	MACS_peak_913	168
chr1	7925617	7925618	MACS_peak_914	107
chr1	7928511	7928512	MACS_peak_915	60
chr1	7938443	7938444	MACS_peak_916	73
chr1	7939936	7939937	MACS_peak_917	129
chr1	7951340	7951341	MACS_peak_918	72
chr1	7956729	7956730	MACS_peak_919	117
chr1	7966997	7966998	MACS_peak_920	109
chr1	7971844	7971845	MACS_peak_921	78
chr1	7977102	7977103	MACS_peak_922	44
chr1	7978234	7978235	MACS_peak_923	101
chr1	7983121	7983122	MACS_peak_924	94
chr1	7988432	7988433	MACS_peak_925	121
chr1	7997424	7997425	MACS_peak_926	63
chr1	8004352	8004353	MACS_peak_927	152
chr1	8007594	8007595	MACS_peak_928	206
chr1	8012999	8013000	MACS_peak_929	108
chr1	8020552	8020553	MACS_peak_930	124
chr1	8027568	8027569	MACS_peak_931	323
chr1	8034076	8034077	MACS_peak_932	101
chr1	8038551	8038552	MACS_peak_933	76
chr1	8039609	8039610	MACS_peak_934	82
chr1	8043994	8043995	MACS_peak_935	77
chr1	8048316	8048317	MACS_peak_936	70
chr1	8051769	8051770	MACS_peak_937	137
chr1	8058871	8058872	MACS_peak_938	149
chr1	8060308	8060309	MACS_peak_939	98
chr1	8067836	8067837	MACS_peak_940	56
chr1	8071836	8071837	MACS_peak_941	53
chr1	8078607	8078608	MACS_peak_942	641
chr1	8091257	8091258	MACS_peak_943	62
chr1	8101653	8101654	MACS_peak_944	94
chr1	8107851	8107852	MACS_peak_945	84
chr1	8117105	8117106	MACS_peak_946	145
chr1	8120047	8120048	MACS_peak_947	141
chr1	8123419	8123420	MACS_peak_948	98
chr1	8133587	8133588	MACS_peak_949	69
chr1	8138443	8138444	MACS_peak_950	42
chr1	8139488	8139489	MACS_peak_951	35
chr1	8148240	8148241	MACS_peak_952	82
chr1	8154618	8154619	MACS_peak_953	98
chr1	8163146	8163147	MACS_peak_954	224
chr1	8164116	8164117	MACS_peak_955	145
chr1	8172623	8172624	MACS_peak_956	45
chr1	8175483	8175484	MACS_peak_957	53
chr1	8182362	8182363	MACS_peak_958	242
chr1	8191155	8191156	MACS_peak_959	69
chr1	8193081	8193082	MACS_peak_960	73
chr1	8206137	8206138	MACS_peak_961	375
chr1	8215053	8215054	MACS_peak_962	234
chr1	8218475	8218476	MACS_peak_963	122
chr1	8226069	8226070	MACS_peak_964	185
chr1	8248464	8248465	MACS_peak_965	46
chr1	8257768	8257769	MACS_peak_966	151
chr1	8266822	8266823	MACS_peak_967	259
chr1	8276852	8276853	MACS_peak_968	97
chr1	8280034	8280035	MACS_peak_969	103
chr1	8281414	8281415	MACS_peak_970	64
chr1	8283531	8283532	MACS_peak_971	98
chr1	8284916	8284917	MACS_peak_972	76
chr1	8295074	8295075	MACS_peak_973	159
chr1	8304370	8304371	MACS_peak_974	87
chr1	8312115	8312116	MACS_peak_975	38
chr1	8321107	8321108	MACS_peak_976	134
chr1	8329310	8329311	MACS_peak_977	66
chr1	8330088	8330089	MACS_peak_978	93
chr1	8331426	8331427	MACS_peak_979	82
chr1	8340763	8340764	MACS_peak_980	95
chr1	8366131	8366132	MACS_peak_981	122
chr1	8373047	8373048	MACS_peak_982	159
chr1	8434680	8434681	MACS_peak_983	118
chr1	8441865	8441866	MACS_peak_984	111
chr1	8442848	8442849	MACS_peak_985	66
chr1	8458825	8458826	MACS_peak_986	44
chr1	8462591	8462592	MACS_peak_987	112
chr1	8469663	8469664	MACS_peak_988	109
chr1	8472884	8472885	MACS_peak_989	104
chr1	8488380	8488381	MACS_peak_990	139
chr1	8494293	8494294	MACS_peak_991	119
chr1	8502186	8502187	MACS_peak_992	92
chr1	8511150	8511151	MACS_peak_993	164
chr1	8521207	8521208	MACS_peak_994	102
chr1	8527936	8527937	MACS_peak_995	122
chr1	8531015	8531016	MACS_peak_996	120
chr1	8533048	8533049	MACS_peak_997	193
chr1	8538200	8538201	MACS_peak_998	215
chr1	8545517	8545518	MACS_peak_999	147
chr1	8558776	8558777	MACS_peak_1000	47
chr1	8564730	8564731	MACS_peak_1001	102
chr1	8571053	8571054	MACS_peak_1002	63
chr1	8574389	8574390	MACS_peak_1003	140
chr1	8584323	8584324	MACS_peak_1004	107
chr1	8586872	8586873	MACS_peak_1005	127
chr1	8595501	8595502	MACS_peak_1006	151
chr1	8597552	8597553	MACS_peak_1007	128
chr1	8603374	8603375	MACS_peak_1008	94
chr1	8612469	8612470	MACS_peak_1009	76
chr1	8620106	8620107	MACS_peak_1010	428
chr1	8632064	8632065	MACS_peak_1011	135
chr1	8649780	8649781	MACS_peak_1012	151
chr1	8657807	8657808	MACS_peak_1013	113
chr1	8663872	8663873	MACS_peak_1014	148
chr1	8676186	8676187	MACS_peak_1015	160
chr1	8684267	8684268	MACS_peak_1016	71
chr1	8697384	8697385	MACS_peak_1017	188
chr1	8700359	8700360	MACS_peak_1018	88
chr1	8708686	8708687	MACS_peak_1019	29
chr1	8710179	8710180	MACS_peak_1020	49
chr1	8719797	8719798	MACS_peak_1021	95
chr1	8725252	8725253	MACS_peak_1022	58
chr1	8731931	8731932	MACS_peak_1023	55
chr1	8737551	8737552	MACS_peak_1024	71
chr1	8745894	8745895	MACS_peak_1025	64
chr1	8752230	8752231	MACS_peak_1026	96
chr1	8767053	8767054	MACS_peak_1027	243
chr1	8771203	8771204	MACS_peak_1028	95
chr1	8778412	8778413	MACS_peak_1029	52
chr1	8788428	8788429	MACS_peak_1030	110
chr1	8795533	8795534	MACS_peak_1031	123
chr1	8801854	8801855	MACS_peak_1032	143
chr1	8812737	8812738	MACS_peak_1033	459
chr1	8813475	8813476	MACS_peak_1034	238
chr1	8819949	8819950	MACS_peak_1035	117
chr1	8824309	8824310	MACS_peak_1036	71
chr1	8826388	8826389	MACS_peak_1037	68
chr1	8948275	8948276	MACS_peak_1038	66
chr1	8950734	8950735	MACS_peak_1039	58
chr1	8955077	8955078	MACS_peak_1040	68
chr1	8957331	8957332	MACS_peak_1041	44
chr1	8964299	8964300	MACS_peak_1042	114
chr1	8972363	8972364	MACS_peak_1043	151
chr1	8979592	8979593	MACS_peak_1044	45
chr1	8988766	8988767	MACS_peak_1045	61
chr1	8993885	8993886	MACS_peak_1046	58
chr1	8996215	8996216	MACS_peak_1047	171
chr1	9003176	9003177	MACS_peak_1048	119
chr1	9010497	9010498	MACS_peak_1049	161
chr1	9020576	9020577	MACS_peak_1050	63
chr1	9024047	9024048	MACS_peak_1051	82
chr1	9030193	9030194	MACS_peak_1052	59
chr1	9033541	9033542	MACS_peak_1053	57
chr1	9036985	9036986	MACS_peak_1054	53
chr1	9038779	9038780	MACS_peak_1055	51
chr1	9043409	9043410	MACS_peak_1056	62
chr1	9053413	9053414	MACS_peak_1057	176
chr1	9064120	9064121	MACS_peak_1058	131
chr1	9075553	9075554	MACS_peak_1059	73
chr1	9090331	9090332	MACS_peak_1060	71
chr1	9095320	9095321	MACS_peak_1061	156
chr1	9102523	9102524	MACS_peak_1062	73
chr1	9124172	9124173	MACS_peak_1063	40
chr1	9128052	9128053	MACS_peak_1064	101
chr1	9142500	9142501	MACS_peak_1065	136
chr1	9145127	9145128	MACS_peak_1066	83
chr1	9147900	9147901	MACS_peak_1067	50
chr1	9153908	9153909	MACS_peak_1068	38
chr1	9170581	9170582	MACS_peak_1069	105
chr1	9171968	9171969	MACS_peak_1070	71
chr1	9182359	9182360	MACS_peak_1071	58
chr1	9192074	9192075	MACS_peak_1072	109
chr1	9197517	9197518	MACS_peak_1073	113
chr1	9202605	9202606	MACS_peak_1074	60
chr1	9205188	9205189	MACS_peak_1075	110
chr1	9233699	9233700	MACS_peak_1076	50
chr1	9244475	9244476	MACS_peak_1077	46
chr1	9269909	9269910	MACS_peak_1078	290
chr1	9276050	9276051	MACS_peak_1079	228
chr1	9281119	9281120	MACS_peak_1080	69
chr1	9282318	9282319	MACS_peak_1081	39
chr1	9300535	9300536	MACS_peak_1082	79
chr1	9305272	9305273	MACS_peak_1083	76
chr1	9326268	9326269	MACS_peak_1084	48
chr1	9336493	9336494	MACS_peak_1085	58
chr1	9340793	9340794	MACS_peak_1086	110
chr1	9347729	9347730	MACS_peak_1087	41
chr1	9352537	9352538	MACS_peak_1088	130
chr1	9354203	9354204	MACS_peak_1089	61
chr1	9362456	9362457	MACS_peak_1090	44
chr1	9368062	9368063	MACS_peak_1091	58
chr1	9372926	9372927	MACS_peak_1092	48
chr1	9380734	9380735	MACS_peak_1093	105
chr1	9389014	9389015	MACS_peak_1094	35
chr1	9397171	9397172	MACS_peak_1095	57
chr1	9399003	9399004	MACS_peak_1096	45
chr1	9404453	9404454	MACS_peak_1097	50
chr1	9405929	9405930	MACS_peak_1098	113
chr1	9408659	9408660	MACS_peak_1099	90
chr1	9422227	9422228	MACS_peak_1100	50
chr1	9424872	9424873	MACS_peak_1101	76
chr1	9428266	9428267	MACS_peak_1102	85
chr1	9434557	9434558	MACS_peak_1103	48
chr1	9446117	9446118	MACS_peak_1104	40
chr1	9450673	9450674	MACS_peak_1105	29
chr1	9457674	9457675	MACS_peak_1106	126
chr1	9461241	9461242	MACS_peak_1107	88
chr1	9473920	9473921	MACS_peak_1108	61
chr1	9478373	9478374	MACS_peak_1109	33
chr1	9494580	9494581	MACS_peak_1110	48
chr1	9511939	9511940	MACS_peak_1111	71
chr1	9515153	9515154	MACS_peak_1112	105
chr1	9534406	9534407	MACS_peak_1113	38
chr1	9536148	9536149	MACS_peak_1114	55
chr1	9540342	9540343	MACS_peak_1115	66
chr1	9565862	9565863	MACS_peak_1116	45
chr1	9568072	9568073	MACS_peak_1117	120
chr1	9575639	9575640	MACS_peak_1118	69
chr1	9580373	9580374	MACS_peak_1119	98
chr1	9591193	9591194	MACS_peak_1120	50
chr1	9594419	9594420	MACS_peak_1121	51
chr1	9627058	9627059	MACS_peak_1122	59
chr1	9637584	9637585	MACS_peak_1123	359
chr1	9679001	9679002	MACS_peak_1124	40
chr1	9692768	9692769	MACS_peak_1125	46
chr1	9703919	9703920	MACS_peak_1126	43
chr1	9706644	9706645	MACS_peak_1127	51
chr1	9715863	9715864	MACS_peak_1128	76
chr1	9721759	9721760	MACS_peak_1129	79
chr1	9742344	9742345	MACS_peak_1130	38
chr1	9781666	9781667	MACS_peak_1131	59
chr1	9796891	9796892	MACS_peak_1132	50
chr1	9807087	9807088	MACS_peak_1133	62
chr1	9837049	9837050	MACS_peak_1134	77
chr1	9842278	9842279	MACS_peak_1135	52
chr1	9860909	9860910	MACS_peak_1136	65
chr1	9904602	9904603	MACS_peak_1137	60
chr1	9950414	9950415	MACS_peak_1138	53
chr1	9956996	9956997	MACS_peak_1139	36
chr1	9962344	9962345	MACS_peak_1140	53
chr1	9972709	9972710	MACS_peak_1141	36
chr1	9989770	9989771	MACS_peak_1142	43
chr1	10177762	10177763	MACS_peak_1143	55
chr1	10227701	10227702	MACS_peak_1144	90
chr1	10233233	10233234	MACS_peak_1145	26
chr1	10242742	10242743	MACS_peak_1146	60
chr1	10254444	10254445	MACS_peak_1147	62
chr1	10267251	10267252	MACS_peak_1148	53
chr1	10310194	10310195	MACS_peak_1149	68
chr1	10330188	10330189	MACS_peak_1150	51
chr1	10352949	10352950	MACS_peak_1151	64
chr1	10367388	10367389	MACS_peak_1152	67
chr1	10371912	10371913	MACS_peak_1153	26
chr1	10393277	10393278	MACS_peak_1154	208
chr1	10396915	10396916	MACS_peak_1155	146
chr1	10412015	10412016	MACS_peak_1156	73
chr1	10444058	10444059	MACS_peak_1157	54
chr1	10461366	10461367	MACS_peak_1158	101
chr1	10471085	10471086	MACS_peak_1159	87
chr1	10484035	10484036	MACS_peak_1160	55
chr1	10487221	10487222	MACS_peak_1161	47
chr1	10489167	10489168	MACS_peak_1162	72
chr1	10493047	10493048	MACS_peak_1163	113
chr1	10514911	10514912	MACS_peak_1164	58
chr1	10521156	10521157	MACS_peak_1165	71
chr1	10532632	10532633	MACS_peak_1166	45
chr1	10548484	10548485	MACS_peak_1167	55
chr1	10580340	10580341	MACS_peak_1168	73
chr1	10583086	10583087	MACS_peak_1169	37
chr1	10587472	10587473	MACS_peak_1170	56
chr1	10595830	10595831	MACS_peak_1171	61
chr1	10601766	10601767	MACS_peak_1172	64
chr1	10604054	10604055	MACS_peak_1173	49
chr1	10645271	10645272	MACS_peak_1174	85
chr1	10655560	10655561	MACS_peak_1175	49
chr1	10662757	10662758	MACS_peak_1176	61
chr1	10664148	10664149	MACS_peak_1177	34
chr1	10668761	10668762	MACS_peak_1178	62
chr1	10678314	10678315	MACS_peak_1179	71
chr1	10693204	10693205	MACS_peak_1180	47
chr1	10697491	10697492	MACS_peak_1181	38
chr1	10700547	10700548	MACS_peak_1182	52
chr1	10706538	10706539	MACS_peak_1183	120
chr1	10735387	10735388	MACS_peak_1184	63
chr1	10756840	10756841	MACS_peak_1185	76
chr1	10759645	10759646	MACS_peak_1186	79
chr1	10849617	10849618	MACS_peak_1187	61
chr1	10850887	10850888	MACS_peak_1188	73
chr1	10995800	10995801	MACS_peak_1189	40
chr1	11018696	11018697	MACS_peak_1190	67
chr1	11040482	11040483	MACS_peak_1191	46
chr1	11063298	11063299	MACS_peak_1192	72
chr1	11101764	11101765	MACS_peak_1193	50
chr1	11107567	11107568	MACS_peak_1194	53
chr1	11149399	11149400	MACS_peak_1195	34
chr1	11161243	11161244	MACS_peak_1196	40
chr1	11166116	11166117	MACS_peak_1197	72
chr1	11172414	11172415	MACS_peak_1198	247
chr1	11182634	11182635	MACS_peak_1199	86
chr1	11245292	11245293	MACS_peak_1200	37
chr1	11265989	11265990	MACS_peak_1201	38
chr1	11268680	11268681	MACS_peak_1202	43
chr1	11290658	11290659	MACS_peak_1203	43
chr1	11298830	11298831	MACS_peak_1204	54
chr1	11312131	11312132	MACS_peak_1205	48
chr1	11321124	11321125	MACS_peak_1206	42
chr1	11354024	11354025	MACS_peak_1207	71
chr1	11364396	11364397	MACS_peak_1208	39
chr1	11373580	11373581	MACS_peak_1209	65
chr1	11376729	11376730	MACS_peak_1210	46
chr1	11379746	11379747	MACS_peak_1211	65
chr1	11383370	11383371	MACS_peak_1212	60
chr1	11403708	11403709	MACS_peak_1213	63
chr1	11419656	11419657	MACS_peak_1214	102
chr1	11425722	11425723	MACS_peak_1215	93
chr1	11433841	11433842	MACS_peak_1216	72
chr1	11462874	11462875	MACS_peak_1217	58
chr1	11475727	11475728	MACS_peak_1218	56
chr1	11478902	11478903	MACS_peak_1219	200
chr1	11519180	11519181	MACS_peak_1220	39
chr1	11521078	11521079	MACS_peak_1221	47
chr1	11575818	11575819	MACS_peak_1222	27
chr1	11579721	11579722	MACS_peak_1223	59
chr1	11591456	11591457	MACS_peak_1224	53
chr1	11592951	11592952	MACS_peak_1225	36
chr1	11596090	11596091	MACS_peak_1226	53
chr1	11613117	11613118	MACS_peak_1227	63
chr1	11625201	11625202	MACS_peak_1228	87
chr1	11667306	11667307	MACS_peak_1229	47
chr1	11685640	11685641	MACS_peak_1230	68
chr1	11703636	11703637	MACS_peak_1231	86
chr1	11712427	11712428	MACS_peak_1232	73
chr1	11725200	11725201	MACS_peak_1233	59
chr1	11743598	11743599	MACS_peak_1234	51
chr1	11745882	11745883	MACS_peak_1235	43
chr1	11761874	11761875	MACS_peak_1236	32
chr1	11771147	11771148	MACS_peak_1237	42
chr1	11775024	11775025	MACS_peak_1238	61
chr1	11782800	11782801	MACS_peak_1239	62
chr1	11787092	11787093	MACS_peak_1240	60
chr1	11824164	11824165	MACS_peak_1241	43
chr1	11828263	11828264	MACS_peak_1242	43
chr1	11836045	11836046	MACS_peak_1243	66
chr1	11840196	11840197	MACS_peak_1244	72
chr1	11847672	11847673	MACS_peak_1245	50
chr1	11861097	11861098	MACS_peak_1246	73
chr1	11889553	11889554	MACS_peak_1247	64
chr1	11901742	11901743	MACS_peak_1248	63
chr1	11905701	11905702	MACS_peak_1249	105
chr1	11908319	11908320	MACS_peak_1250	122
chr1	11914715	11914716	MACS_peak_1251	43
chr1	11917353	11917354	MACS_peak_1252	76
chr1	11918729	11918730	MACS_peak_1253	49
chr1	11927952	11927953	MACS_peak_1254	130
chr1	11956159	11956160	MACS_peak_1255	33
chr1	11960879	11960880	MACS_peak_1256	45
chr1	11992419	11992420	MACS_peak_1257	41
chr1	12023877	12023878	MACS_peak_1258	103
chr1	12026350	12026351	MACS_peak_1259	53
chr1	12030571	12030572	MACS_peak_1260	37
chr1	12036192	12036193	MACS_peak_1261	47
chr1	12048951	12048952	MACS_peak_1262	360
chr1	12055795	12055796	MACS_peak_1263	59
chr1	12063454	12063455	MACS_peak_1264	79
chr1	12079267	12079268	MACS_peak_1265	34
chr1	12087577	12087578	MACS_peak_1266	54
chr1	12090724	12090725	MACS_peak_1267	45
chr1	12098442	12098443	MACS_peak_1268	62
chr1	12104333	12104334	MACS_peak_1269	72
chr1	12105948	12105949	MACS_peak_1270	165
chr1	12113047	12113048	MACS_peak_1271	127
chr1	12133733	12133734	MACS_peak_1272	42
chr1	12143727	12143728	MACS_peak_1273	57
chr1	12146145	12146146	MACS_peak_1274	70
chr1	12153020	12153021	MACS_peak_1275	90
chr1	12158803	12158804	MACS_peak_1276	252
chr1	12164337	12164338	MACS_peak_1277	61
chr1	12166320	12166321	MACS_peak_1278	122
chr1	12169346	12169347	MACS_peak_1279	81
chr1	12176439	12176440	MACS_peak_1280	36
chr1	12179496	12179497	MACS_peak_1281	41
chr1	12193355	12193356	MACS_peak_1282	38
chr1	12197537	12197538	MACS_peak_1283	53
chr1	12199170	12199171	MACS_peak_1284	34
chr1	12201028	12201029	MACS_peak_1285	35
chr1	12206876	12206877	MACS_peak_1286	72
chr1	12209278	12209279	MACS_peak_1287	82
chr1	12216837	12216838	MACS_peak_1288	73
chr1	12239730	12239731	MACS_peak_1289	35
chr1	12246033	12246034	MACS_peak_1290	54
chr1	12247891	12247892	MACS_peak_1291	41
chr1	12250676	12250677	MACS_peak_1292	63
chr1	12253587	12253588	MACS_peak_1293	34
chr1	12266986	12266987	MACS_peak_1294	113
chr1	12279350	12279351	MACS_peak_1295	57
chr1	12285004	12285005	MACS_peak_1296	127
chr1	12286051	12286052	MACS_peak_1297	75
chr1	12295170	12295171	MACS_peak_1298	77
chr1	12298297	12298298	MACS_peak_1299	58
chr1	12330438	12330439	MACS_peak_1300	52
chr1	12333233	12333234	MACS_peak_1301	54
chr1	12338152	12338153	MACS_peak_1302	84
chr1	12342911	12342912	MACS_peak_1303	101
chr1	12347532	12347533	MACS_peak_1304	50
chr1	12349622	12349623	MACS_peak_1305	72
chr1	12358190	12358191	MACS_peak_1306	251
chr1	12374287	12374288	MACS_peak_1307	34
chr1	12379357	12379358	MACS_peak_1308	76
chr1	12392807	12392808	MACS_peak_1309	146
chr1	12405950	12405951	MACS_peak_1310	38
chr1	12408827	12408828	MACS_peak_1311	110
chr1	12415010	12415011	MACS_peak_1312	198
chr1	12418632	12418633	MACS_peak_1313	65
chr1	12469960	12469961	MACS_peak_1314	42
chr1	12478863	12478864	MACS_peak_1315	57
chr1	12484050	12484051	MACS_peak_1316	76
chr1	12489016	12489017	MACS_peak_1317	166
chr1	12491867	12491868	MACS_peak_1318	56
chr1	12506685	12506686	MACS_peak_1319	80
chr1	12511860	12511861	MACS_peak_1320	62
chr1	12518778	12518779	MACS_peak_1321	85
chr1	12526063	12526064	MACS_peak_1322	43
chr1	12528352	12528353	MACS_peak_1323	102
chr1	12535499	12535500	MACS_peak_1324	73
chr1	12542451	12542452	MACS_peak_1325	83
chr1	12551098	12551099	MACS_peak_1326	52
chr1	12555153	12555154	MACS_peak_1327	124
chr1	12566472	12566473	MACS_peak_1328	61
chr1	12574189	12574190	MACS_peak_1329	93
chr1	12585099	12585100	MACS_peak_1330	62
chr1	12590483	12590484	MACS_peak_1331	119
chr1	12594090	12594091	MACS_peak_1332	164
chr1	12601889	12601890	MACS_peak_1333	90
chr1	12604870	12604871	MACS_peak_1334	116
chr1	12612403	12612404	MACS_peak_1335	49
chr1	12614525	12614526	MACS_peak_1336	102
chr1	12625876	12625877	MACS_peak_1337	131
chr1	12627379	12627380	MACS_peak_1338	63
chr1	12631075	12631076	MACS_peak_1339	56
chr1	12635417	12635418	MACS_peak_1340	114
chr1	12644829	12644830	MACS_peak_1341	124
chr1	12655356	12655357	MACS_peak_1342	74
chr1	12657973	12657974	MACS_peak_1343	83
chr1	12666018	12666019	MACS_peak_1344	127
chr1	12667547	12667548	MACS_peak_1345	144
chr1	12673333	12673334	MACS_peak_1346	75
chr1	12676074	12676075	MACS_peak_1347	75
chr1	12684646	12684647	MACS_peak_1348	112
chr1	12694528	12694529	MACS_peak_1349	59
chr1	12706250	12706251	MACS_peak_1350	363
chr1	12716139	12716140	MACS_peak_1351	38
chr1	12717913	12717914	MACS_peak_1352	94
chr1	12733129	12733130	MACS_peak_1353	86
chr1	12743166	12743167	MACS_peak_1354	142
chr1	12753090	12753091	MACS_peak_1355	205
chr1	12769824	12769825	MACS_peak_1356	71
chr1	12776960	12776961	MACS_peak_1357	74
chr1	12780669	12780670	MACS_peak_1358	77
chr1	12785159	12785160	MACS_peak_1359	74
chr1	12786654	12786655	MACS_peak_1360	75
chr1	12789783	12789784	MACS_peak_1361	73
chr1	12798534	12798535	MACS_peak_1362	108
chr1	12815461	12815462	MACS_peak_1363	79
chr1	12824445	12824446	MACS_peak_1364	85
chr1	12830933	12830934	MACS_peak_1365	68
chr1	12840997	12840998	MACS_peak_1366	342
chr1	12851248	12851249	MACS_peak_1367	228
chr1	12854602	12854603	MACS_peak_1368	97
chr1	12858799	12858800	MACS_peak_1369	76
chr1	12870080	12870081	MACS_peak_1370	192
chr1	12875014	12875015	MACS_peak_1371	120
chr1	12881685	12881686	MACS_peak_1372	51
chr1	12898656	12898657	MACS_peak_1373	154
chr1	12909326	12909327	MACS_peak_1374	50
chr1	12927617	12927618	MACS_peak_1375	79
chr1	12932027	12932028	MACS_peak_1376	50
chr1	12937456	12937457	MACS_peak_1377	127
chr1	12939766	12939767	MACS_peak_1378	46
chr1	12945006	12945007	MACS_peak_1379	37
chr1	12946843	12946844	MACS_peak_1380	71
chr1	12952866	12952867	MACS_peak_1381	45
chr1	12983093	12983094	MACS_peak_1382	65
chr1	12985981	12985982	MACS_peak_1383	85
chr1	12988449	12988450	MACS_peak_1384	114
chr1	12994778	12994779	MACS_peak_1385	109
chr1	12995981	12995982	MACS_peak_1386	61
chr1	12997338	12997339	MACS_peak_1387	44
chr1	13005733	13005734	MACS_peak_1388	104
chr1	13008133	13008134	MACS_peak_1389	221
chr1	13011789	13011790	MACS_peak_1390	106
chr1	13024773	13024774	MACS_peak_1391	61
chr1	13031949	13031950	MACS_peak_1392	51
chr1	13036157	13036158	MACS_peak_1393	82
chr1	13041084	13041085	MACS_peak_1394	150
chr1	13044003	13044004	MACS_peak_1395	100
chr1	13051027	13051028	MACS_peak_1396	150
chr1	13057530	13057531	MACS_peak_1397	51
chr1	13067885	13067886	MACS_peak_1398	102
chr1	13076897	13076898	MACS_peak_1399	178
chr1	13079338	13079339	MACS_peak_1400	126
chr1	13081994	13081995	MACS_peak_1401	96
chr1	13090606	13090607	MACS_peak_1402	115
chr1	13092648	13092649	MACS_peak_1403	106
chr1	13093775	13093776	MACS_peak_1404	132
chr1	13104832	13104833	MACS_peak_1405	636
chr1	13114873	13114874	MACS_peak_1406	63
chr1	13122822	13122823	MACS_peak_1407	109
chr1	13130618	13130619	MACS_peak_1408	52
chr1	13136710	13136711	MACS_peak_1409	295
chr1	13150546	13150547	MACS_peak_1410	65
chr1	13154246	13154247	MACS_peak_1411	52
chr1	13157056	13157057	MACS_peak_1412	66
chr1	13170002	13170003	MACS_peak_1413	53
chr1	13175145	13175146	MACS_peak_1414	69
chr1	13179604	13179605	MACS_peak_1415	157
chr1	13185861	13185862	MACS_peak_1416	57
chr1	13190217	13190218	MACS_peak_1417	98
chr1	13193420	13193421	MACS_peak_1418	68
chr1	13200720	13200721	MACS_peak_1419	81
chr1	13204413	13204414	MACS_peak_1420	134
chr1	13209888	13209889	MACS_peak_1421	564
chr1	13212944	13212945	MACS_peak_1422	362
chr1	13228620	13228621	MACS_peak_1423	380
chr1	13234282	13234283	MACS_peak_1424	80
chr1	13240979	13240980	MACS_peak_1425	128
chr1	13247333	13247334	MACS_peak_1426	64
chr1	13251420	13251421	MACS_peak_1427	81
chr1	13258998	13258999	MACS_peak_1428	71
chr1	13270828	13270829	MACS_peak_1429	239
chr1	13275147	13275148	MACS_peak_1430	263
chr1	13280458	13280459	MACS_peak_1431	461
chr1	13290787	13290788	MACS_peak_1432	53
chr1	13295002	13295003	MACS_peak_1433	54
chr1	13296582	13296583	MACS_peak_1434	83
chr1	13298004	13298005	MACS_peak_1435	103
chr1	13305248	13305249	MACS_peak_1436	65
chr1	13308257	13308258	MACS_peak_1437	59
chr1	13317945	13317946	MACS_peak_1438	63
chr1	13337677	13337678	MACS_peak_1439	117
chr1	13347135	13347136	MACS_peak_1440	91
chr1	13354134	13354135	MACS_peak_1441	67
chr1	13356242	13356243	MACS_peak_1442	47
chr1	13364696	13364697	MACS_peak_1443	115
chr1	13383848	13383849	MACS_peak_1444	96
chr1	13389153	13389154	MACS_peak_1445	321
chr1	13394635	13394636	MACS_peak_1446	141
chr1	13405533	13405534	MACS_peak_1447	76
chr1	13417109	13417110	MACS_peak_1448	284
chr1	13428488	13428489	MACS_peak_1449	92
chr1	13432988	13432989	MACS_peak_1450	98
chr1	13437409	13437410	MACS_peak_1451	58
chr1	13439116	13439117	MACS_peak_1452	55
chr1	13451485	13451486	MACS_peak_1453	127
chr1	13458582	13458583	MACS_peak_1454	233
chr1	13474923	13474924	MACS_peak_1455	707
chr1	13481802	13481803	MACS_peak_1456	177
chr1	13483016	13483017	MACS_peak_1457	91
chr1	13490170	13490171	MACS_peak_1458	88
chr1	13497868	13497869	MACS_peak_1459	36
chr1	13502666	13502667	MACS_peak_1460	61
chr1	13508470	13508471	MACS_peak_1461	482
chr1	13509922	13509923	MACS_peak_1462	278
chr1	13520553	13520554	MACS_peak_1463	79
chr1	13528817	13528818	MACS_peak_1464	93
chr1	13531672	13531673	MACS_peak_1465	109
chr1	13547168	13547169	MACS_peak_1466	43
chr1	13550493	13550494	MACS_peak_1467	101
chr1	13553751	13553752	MACS_peak_1468	163
chr1	13557115	13557116	MACS_peak_1469	106
chr1	13565137	13565138	MACS_peak_1470	50
chr1	13570855	13570856	MACS_peak_1471	50
chr1	13573590	13573591	MACS_peak_1472	48
chr1	13579459	13579460	MACS_peak_1473	95
chr1	13584880	13584881	MACS_peak_1474	268
chr1	13599686	13599687	MACS_peak_1475	47
chr1	13602991	13602992	MACS_peak_1476	92
chr1	13606154	13606155	MACS_peak_1477	205
chr1	13612425	13612426	MACS_peak_1478	110
chr1	13619291	13619292	MACS_peak_1479	370
chr1	13628102	13628103	MACS_peak_1480	142
chr1	13630894	13630895	MACS_peak_1481	97
chr1	13642202	13642203	MACS_peak_1482	55
chr1	13652765	13652766	MACS_peak_1483	77
chr1	13657959	13657960	MACS_peak_1484	82
chr1	13675807	13675808	MACS_peak_1485	56
chr1	13682268	13682269	MACS_peak_1486	70
chr1	13693419	13693420	MACS_peak_1487	127
chr1	13695295	13695296	MACS_peak_1488	60
chr1	13709402	13709403	MACS_peak_1489	38
chr1	13712808	13712809	MACS_peak_1490	64
chr1	13720242	13720243	MACS_peak_1491	76
chr1	13727364	13727365	MACS_peak_1492	147
chr1	13740607	13740608	MACS_peak_1493	152
chr1	13747981	13747982	MACS_peak_1494	63
chr1	13753423	13753424	MACS_peak_1495	79
chr1	13769478	13769479	MACS_peak_1496	161
chr1	13773509	13773510	MACS_peak_1497	65
chr1	13780142	13780143	MACS_peak_1498	87
chr1	13787886	13787887	MACS_peak_1499	70
chr1	13797007	13797008	MACS_peak_1500	39
chr1	13807632	13807633	MACS_peak_1501	47
chr1	13824298	13824299	MACS_peak_1502	29
chr1	13833474	13833475	MACS_peak_1503	69
chr1	13834804	13834805	MACS_peak_1504	57
chr1	13843666	13843667	MACS_peak_1505	51
chr1	13847881	13847882	MACS_peak_1506	73
chr1	13853805	13853806	MACS_peak_1507	229
chr1	13860976	13860977	MACS_peak_1508	380
chr1	13864087	13864088	MACS_peak_1509	176
chr1	13876544	13876545	MACS_peak_1510	89
chr1	13888100	13888101	MACS_peak_1511	126
chr1	13893655	13893656	MACS_peak_1512	91
chr1	13898973	13898974	MACS_peak_1513	88
chr1	13914527	13914528	MACS_peak_1514	70
chr1	13918616	13918617	MACS_peak_1515	122
chr1	13933599	13933600	MACS_peak_1516	120
chr1	13936411	13936412	MACS_peak_1517	53
chr1	13942399	13942400	MACS_peak_1518	130
chr1	13949446	13949447	MACS_peak_1519	58
chr1	13951251	13951252	MACS_peak_1520	54
chr1	13964775	13964776	MACS_peak_1521	69
chr1	13974067	13974068	MACS_peak_1522	270
chr1	13981401	13981402	MACS_peak_1523	40
chr1	13986709	13986710	MACS_peak_1524	100
chr1	13996367	13996368	MACS_peak_1525	60
chr1	14004664	14004665	MACS_peak_1526	88
chr1	14009969	14009970	MACS_peak_1527	93
chr1	14011065	14011066	MACS_peak_1528	87
chr1	14023439	14023440	MACS_peak_1529	80
chr1	14025963	14025964	MACS_peak_1530	97
chr1	14029404	14029405	MACS_peak_1531	100
chr1	14055038	14055039	MACS_peak_1532	137
chr1	14238416	14238417	MACS_peak_1533	276
chr1	14248758	14248759	MACS_peak_1534	91
chr1	14253972	14253973	MACS_peak_1535	89
chr1	14259194	14259195	MACS_peak_1536	138
chr1	14261752	14261753	MACS_peak_1537	93
chr1	14265309	14265310	MACS_peak_1538	77
chr1	14271218	14271219	MACS_peak_1539	102
chr1	14278959	14278960	MACS_peak_1540	385
chr1	14284171	14284172	MACS_peak_1541	63
chr1	14292127	14292128	MACS_peak_1542	473
chr1	14302528	14302529	MACS_peak_1543	116
chr1	14306667	14306668	MACS_peak_1544	109
chr1	14317085	14317086	MACS_peak_1545	83
chr1	14333019	14333020	MACS_peak_1546	160
chr1	14345637	14345638	MACS_peak_1547	52
chr1	14348777	14348778	MACS_peak_1548	57
chr1	14352439	14352440	MACS_peak_1549	68
chr1	14353984	14353985	MACS_peak_1550	39
chr1	14367632	14367633	MACS_peak_1551	91
chr1	14373931	14373932	MACS_peak_1552	65
chr1	14379863	14379864	MACS_peak_1553	74
chr1	14382575	14382576	MACS_peak_1554	61
chr1	14388620	14388621	MACS_peak_1555	418
chr1	14393956	14393957	MACS_peak_1556	118
chr1	14396887	14396888	MACS_peak_1557	101
chr1	14400559	14400560	MACS_peak_1558	140
chr1	14403749	14403750	MACS_peak_1559	168
chr1	14410699	14410700	MACS_peak_1560	170
chr1	14413985	14413986	MACS_peak_1561	102
chr1	14416960	14416961	MACS_peak_1562	94
chr1	14423301	14423302	MACS_peak_1563	102
chr1	14435409	14435410	MACS_peak_1564	169
chr1	14444106	14444107	MACS_peak_1565	142
chr1	14449231	14449232	MACS_peak_1566	79
chr1	14450257	14450258	MACS_peak_1567	107
chr1	14456076	14456077	MACS_peak_1568	153
chr1	14463820	14463821	MACS_peak_1569	75
chr1	14469806	14469807	MACS_peak_1570	93
chr1	14477548	14477549	MACS_peak_1571	64
chr1	14481311	14481312	MACS_peak_1572	46
chr1	14487292	14487293	MACS_peak_1573	47
chr1	14491586	14491587	MACS_peak_1574	65
chr1	14493514	14493515	MACS_peak_1575	84
chr1	14498954	14498955	MACS_peak_1576	415
chr1	14503240	14503241	MACS_peak_1577	131
chr1	14518258	14518259	MACS_peak_1578	303
chr1	14529738	14529739	MACS_peak_1579	141
chr1	14535716	14535717	MACS_peak_1580	61
chr1	14560288	14560289	MACS_peak_1581	47
chr1	14579310	14579311	MACS_peak_1582	313
chr1	14587782	14587783	MACS_peak_1583	99
chr1	14591017	14591018	MACS_peak_1584	76
chr1	14597714	14597715	MACS_peak_1585	96
chr1	14599358	14599359	MACS_peak_1586	40
chr1	14606867	14606868	MACS_peak_1587	80
chr1	14612145	14612146	MACS_peak_1588	81
chr1	14614471	14614472	MACS_peak_1589	78
chr1	14623983	14623984	MACS_peak_1590	218
chr1	14631634	14631635	MACS_peak_1591	61
chr1	14637133	14637134	MACS_peak_1592	42
chr1	14642515	14642516	MACS_peak_1593	54
chr1	14650564	14650565	MACS_peak_1594	71
chr1	14651991	14651992	MACS_peak_1595	71
chr1	14659268	14659269	MACS_peak_1596	42
chr1	14662154	14662155	MACS_peak_1597	161
chr1	14665212	14665213	MACS_peak_1598	162
chr1	14677685	14677686	MACS_peak_1599	76
chr1	14679770	14679771	MACS_peak_1600	224
chr1	14703567	14703568	MACS_peak_1601	58
chr1	14710795	14710796	MACS_peak_1602	126
chr1	14714974	14714975	MACS_peak_1603	57
chr1	14721877	14721878	MACS_peak_1604	114
chr1	14725577	14725578	MACS_peak_1605	124
chr1	14734264	14734265	MACS_peak_1606	80
chr1	14736443	14736444	MACS_peak_1607	53
chr1	14741579	14741580	MACS_peak_1608	181
chr1	14750006	14750007	MACS_peak_1609	129
chr1	14761585	14761586	MACS_peak_1610	88
chr1	14764577	14764578	MACS_peak_1611	92
chr1	14777723	14777724	MACS_peak_1612	63
chr1	14782520	14782521	MACS_peak_1613	98
chr1	14785434	14785435	MACS_peak_1614	139
chr1	14794487	14794488	MACS_peak_1615	101
chr1	14798100	14798101	MACS_peak_1616	60
chr1	14815299	14815300	MACS_peak_1617	90
chr1	14822112	14822113	MACS_peak_1618	256
chr1	14831001	14831002	MACS_peak_1619	122
chr1	14833806	14833807	MACS_peak_1620	94
chr1	14840638	14840639	MACS_peak_1621	56
chr1	14842192	14842193	MACS_peak_1622	62
chr1	14844140	14844141	MACS_peak_1623	51
chr1	14850992	14850993	MACS_peak_1624	99
chr1	14853450	14853451	MACS_peak_1625	98
chr1	14857672	14857673	MACS_peak_1626	73
chr1	14864440	14864441	MACS_peak_1627	125
chr1	14869656	14869657	MACS_peak_1628	56
chr1	14874795	14874796	MACS_peak_1629	79
chr1	14880098	14880099	MACS_peak_1630	85
chr1	14885297	14885298	MACS_peak_1631	82
chr1	14893788	14893789	MACS_peak_1632	102
chr1	14897714	14897715	MACS_peak_1633	99
chr1	14903446	14903447	MACS_peak_1634	116
chr1	14913016	14913017	MACS_peak_1635	180
chr1	14919093	14919094	MACS_peak_1636	67
chr1	14926072	14926073	MACS_peak_1637	96
chr1	14928375	14928376	MACS_peak_1638	75
chr1	14936607	14936608	MACS_peak_1639	105
chr1	14939374	14939375	MACS_peak_1640	100
chr1	14947599	14947600	MACS_peak_1641	67
chr1	14954022	14954023	MACS_peak_1642	35
chr1	14956659	14956660	MACS_peak_1643	72
chr1	14959534	14959535	MACS_peak_1644	118
chr1	14964955	14964956	MACS_peak_1645	83
chr1	14971316	14971317	MACS_peak_1646	93
chr1	14973199	14973200	MACS_peak_1647	98
chr1	14986823	14986824	MACS_peak_1648	83
chr1	14989700	14989701	MACS_peak_1649	98
chr1	15002722	15002723	MACS_peak_1650	118
chr1	15016507	15016508	MACS_peak_1651	309
chr1	15022412	15022413	MACS_peak_1652	62
chr1	15027382	15027383	MACS_peak_1653	59
chr1	15032784	15032785	MACS_peak_1654	88
chr1	15038944	15038945	MACS_peak_1655	101
chr1	15045103	15045104	MACS_peak_1656	103
chr1	15050210	15050211	MACS_peak_1657	113
chr1	15051464	15051465	MACS_peak_1658	57
chr1	15058733	15058734	MACS_peak_1659	90
chr1	15066132	15066133	MACS_peak_1660	114
chr1	15076308	15076309	MACS_peak_1661	66
chr1	15079753	15079754	MACS_peak_1662	47
chr1	15092832	15092833	MACS_peak_1663	73
chr1	15094791	15094792	MACS_peak_1664	65
chr1	15103104	15103105	MACS_peak_1665	269
chr1	15112545	15112546	MACS_peak_1666	142
chr1	15117970	15117971	MACS_peak_1667	55
chr1	15124288	15124289	MACS_peak_1668	108
chr1	15132354	15132355	MACS_peak_1669	90
chr1	15134471	15134472	MACS_peak_1670	68
chr1	15140992	15140993	MACS_peak_1671	96
chr1	15142723	15142724	MACS_peak_1672	69
chr1	15149053	15149054	MACS_peak_1673	32
chr1	15150963	15150964	MACS_peak_1674	68
chr1	15159024	15159025	MACS_peak_1675	394
chr1	15165257	15165258	MACS_peak_1676	82
chr1	15171586	15171587	MACS_peak_1677	73
chr1	15175189	15175190	MACS_peak_1678	61
chr1	15190878	15190879	MACS_peak_1679	95
chr1	15198645	15198646	MACS_peak_1680	35
chr1	15200483	15200484	MACS_peak_1681	98
chr1	15202695	15202696	MACS_peak_1682	52
chr1	15214804	15214805	MACS_peak_1683	55
chr1	15222221	15222222	MACS_peak_1684	45
chr1	15232437	15232438	MACS_peak_1685	63
chr1	15235408	15235409	MACS_peak_1686	75
chr1	15242094	15242095	MACS_peak_1687	370
chr1	15249293	15249294	MACS_peak_1688	51
chr1	15256233	15256234	MACS_peak_1689	56
chr1	15257570	15257571	MACS_peak_1690	70
chr1	15266816	15266817	MACS_peak_1691	73
chr1	15271454	15271455	MACS_peak_1692	153
chr1	15280560	15280561	MACS_peak_1693	90
chr1	15284119	15284120	MACS_peak_1694	59
chr1	15291555	15291556	MACS_peak_1695	77
chr1	15297490	15297491	MACS_peak_1696	88
chr1	15308484	15308485	MACS_peak_1697	62
chr1	15315391	15315392	MACS_peak_1698	136
chr1	15326270	15326271	MACS_peak_1699	465
chr1	15335422	15335423	MACS_peak_1700	85
chr1	15346312	15346313	MACS_peak_1701	158
chr1	15403882	15403883	MACS_peak_1702	175
chr1	15409937	15409938	MACS_peak_1703	466
chr1	15421611	15421612	MACS_peak_1704	65
chr1	15428618	15428619	MACS_peak_1705	39
chr1	15429959	15429960	MACS_peak_1706	54
chr1	15431365	15431366	MACS_peak_1707	46
chr1	15437150	15437151	MACS_peak_1708	72
chr1	15442743	15442744	MACS_peak_1709	284
chr1	15447951	15447952	MACS_peak_1710	90
chr1	15451115	15451116	MACS_peak_1711	83
chr1	15454836	15454837	MACS_peak_1712	54
chr1	15464029	15464030	MACS_peak_1713	75
chr1	15470270	15470271	MACS_peak_1714	58
chr1	15476635	15476636	MACS_peak_1715	74
chr1	15481656	15481657	MACS_peak_1716	43
chr1	15486258	15486259	MACS_peak_1717	61
chr1	15491465	15491466	MACS_peak_1718	106
chr1	15494944	15494945	MACS_peak_1719	58
chr1	15504343	15504344	MACS_peak_1720	179
chr1	15507505	15507506	MACS_peak_1721	193
chr1	15515398	15515399	MACS_peak_1722	100
chr1	15525048	15525049	MACS_peak_1723	266
chr1	15531458	15531459	MACS_peak_1724	145
chr1	15536518	15536519	MACS_peak_1725	98
chr1	15537924	15537925	MACS_peak_1726	103
chr1	15544883	15544884	MACS_peak_1727	81
chr1	15551135	15551136	MACS_peak_1728	137
chr1	15552798	15552799	MACS_peak_1729	90
chr1	15557024	15557025	MACS_peak_1730	111
chr1	15559656	15559657	MACS_peak_1731	61
chr1	15574186	15574187	MACS_peak_1732	82
chr1	15579905	15579906	MACS_peak_1733	264
chr1	15587976	15587977	MACS_peak_1734	130
chr1	15593265	15593266	MACS_peak_1735	451
chr1	15599395	15599396	MACS_peak_1736	53
chr1	15615784	15615785	MACS_peak_1737	70
chr1	15632712	15632713	MACS_peak_1738	55
chr1	15635871	15635872	MACS_peak_1739	53
chr1	15648082	15648083	MACS_peak_1740	149
chr1	15651282	15651283	MACS_peak_1741	144
chr1	15664533	15664534	MACS_peak_1742	124
chr1	15676916	15676917	MACS_peak_1743	184
chr1	15684831	15684832	MACS_peak_1744	44
chr1	15686155	15686156	MACS_peak_1745	59
chr1	15690442	15690443	MACS_peak_1746	53
chr1	15693222	15693223	MACS_peak_1747	143
chr1	15705092	15705093	MACS_peak_1748	244
chr1	15712328	15712329	MACS_peak_1749	86
chr1	15714992	15714993	MACS_peak_1750	50
chr1	15723974	15723975	MACS_peak_1751	188
chr1	15726734	15726735	MACS_peak_1752	235
chr1	15754949	15754950	MACS_peak_1753	423
chr1	15758303	15758304	MACS_peak_1754	344
chr1	15766762	15766763	MACS_peak_1755	176
chr1	15773388	15773389	MACS_peak_1756	283
chr1	15778413	15778414	MACS_peak_1757	142
chr1	15791337	15791338	MACS_peak_1758	284
chr1	15797948	15797949	MACS_peak_1759	165
chr1	15801388	15801389	MACS_peak_1760	165
chr1	15809780	15809781	MACS_peak_1761	100
chr1	15817780	15817781	MACS_peak_1762	165
chr1	15822537	15822538	MACS_peak_1763	153
chr1	15831740	15831741	MACS_peak_1764	87
chr1	15834426	15834427	MACS_peak_1765	83
chr1	15835730	15835731	MACS_peak_1766	125
chr1	15844300	15844301	MACS_peak_1767	50
chr1	15852361	15852362	MACS_peak_1768	34
chr1	15861247	15861248	MACS_peak_1769	231
chr1	15877698	15877699	MACS_peak_1770	85
chr1	15880377	15880378	MACS_peak_1771	75
chr1	15887196	15887197	MACS_peak_1772	48
chr1	15894480	15894481	MACS_peak_1773	225
chr1	15911977	15911978	MACS_peak_1774	128
chr1	15916729	15916730	MACS_peak_1775	91
chr1	15920888	15920889	MACS_peak_1776	92
chr1	15922925	15922926	MACS_peak_1777	116
chr1	15936445	15936446	MACS_peak_1778	46
chr1	15939695	15939696	MACS_peak_1779	73
chr1	15941156	15941157	MACS_peak_1780	87
chr1	15996796	15996797	MACS_peak_1781	52
chr1	15998152	15998153	MACS_peak_1782	66
chr1	16006941	16006942	MACS_peak_1783	257
chr1	16013114	16013115	MACS_peak_1784	111
chr1	16023443	16023444	MACS_peak_1785	121
chr1	16028175	16028176	MACS_peak_1786	246
chr1	16037629	16037630	MACS_peak_1787	93
chr1	16104931	16104932	MACS_peak_1788	93
chr1	16112946	16112947	MACS_peak_1789	180
chr1	16115795	16115796	MACS_peak_1790	125
chr1	16123241	16123242	MACS_peak_1791	37
chr1	16138528	16138529	MACS_peak_1792	272
chr1	16145399	16145400	MACS_peak_1793	63
chr1	16150837	16150838	MACS_peak_1794	39
chr1	16151766	16151767	MACS_peak_1795	41
chr1	16156864	16156865	MACS_peak_1796	54
chr1	16164620	16164621	MACS_peak_1797	80
chr1	16187107	16187108	MACS_peak_1798	76
chr1	16190686	16190687	MACS_peak_1799	107
chr1	16202157	16202158	MACS_peak_1800	75
chr1	16208368	16208369	MACS_peak_1801	201
chr1	16209434	16209435	MACS_peak_1802	142
chr1	16215222	16215223	MACS_peak_1803	81
chr1	16219127	16219128	MACS_peak_1804	41
chr1	16224869	16224870	MACS_peak_1805	76
chr1	16229704	16229705	MACS_peak_1806	153
chr1	16231689	16231690	MACS_peak_1807	129
chr1	16238810	16238811	MACS_peak_1808	111
chr1	16247279	16247280	MACS_peak_1809	49
chr1	16248501	16248502	MACS_peak_1810	52
chr1	16252873	16252874	MACS_peak_1811	54
chr1	16264008	16264009	MACS_peak_1812	41
chr1	16270529	16270530	MACS_peak_1813	70
chr1	16278183	16278184	MACS_peak_1814	119
chr1	16285983	16285984	MACS_peak_1815	91
chr1	16294229	16294230	MACS_peak_1816	78
chr1	16295967	16295968	MACS_peak_1817	80
chr1	16304299	16304300	MACS_peak_1818	88
chr1	16312880	16312881	MACS_peak_1819	86
chr1	16316079	16316080	MACS_peak_1820	128
chr1	16320380	16320381	MACS_peak_1821	146
chr1	16326146	16326147	MACS_peak_1822	39
chr1	16329012	16329013	MACS_peak_1823	53
chr1	16333190	16333191	MACS_peak_1824	128
chr1	16340114	16340115	MACS_peak_1825	101
chr1	16344437	16344438	MACS_peak_1826	167
chr1	16349780	16349781	MACS_peak_1827	187
chr1	16355524	16355525	MACS_peak_1828	68
chr1	16359319	16359320	MACS_peak_1829	36
chr1	16361305	16361306	MACS_peak_1830	84
chr1	16371444	16371445	MACS_peak_1831	94
chr1	16377040	16377041	MACS_peak_1832	62
chr1	16381775	16381776	MACS_peak_1833	75
chr1	16382904	16382905	MACS_peak_1834	66
chr1	16391410	16391411	MACS_peak_1835	102
chr1	16397596	16397597	MACS_peak_1836	50
chr1	16403138	16403139	MACS_peak_1837	120
chr1	16408696	16408697	MACS_peak_1838	57
chr1	16419158	16419159	MACS_peak_1839	77
chr1	16425107	16425108	MACS_peak_1840	114
chr1	16431250	16431251	MACS_peak_1841	68
chr1	16433839	16433840	MACS_peak_1842	112
chr1	16438215	16438216	MACS_peak_1843	142
chr1	16440554	16440555	MACS_peak_1844	116
chr1	16445885	16445886	MACS_peak_1845	116
chr1	16451564	16451565	MACS_peak_1846	106
chr1	16458434	16458435	MACS_peak_1847	139
chr1	16459608	16459609	MACS_peak_1848	177
chr1	16464520	16464521	MACS_peak_1849	215
chr1	16477568	16477569	MACS_peak_1850	73
chr1	16483383	16483384	MACS_peak_1851	76
chr1	16488104	16488105	MACS_peak_1852	82
chr1	16490065	16490066	MACS_peak_1853	74
chr1	16504979	16504980	MACS_peak_1854	116
chr1	16509059	16509060	MACS_peak_1855	125
chr1	16517290	16517291	MACS_peak_1856	111
chr1	16523909	16523910	MACS_peak_1857	108
chr1	16528923	16528924	MACS_peak_1858	79
chr1	16533381	16533382	MACS_peak_1859	54
chr1	16535620	16535621	MACS_peak_1860	47
chr1	16542676	16542677	MACS_peak_1861	50
chr1	16544635	16544636	MACS_peak_1862	54
chr1	16547097	16547098	MACS_peak_1863	70
chr1	16555294	16555295	MACS_peak_1864	118
chr1	16563852	16563853	MACS_peak_1865	94
chr1	16570838	16570839	MACS_peak_1866	135
chr1	16582466	16582467	MACS_peak_1867	86
chr1	16584076	16584077	MACS_peak_1868	131
chr1	16589732	16589733	MACS_peak_1869	54
chr1	16594573	16594574	MACS_peak_1870	67
chr1	16603194	16603195	MACS_peak_1871	224
chr1	16607552	16607553	MACS_peak_1872	167
chr1	16612878	16612879	MACS_peak_1873	169
chr1	16615150	16615151	MACS_peak_1874	171
chr1	16617755	16617756	MACS_peak_1875	483
chr1	16623183	16623184	MACS_peak_1876	87
chr1	16626144	16626145	MACS_peak_1877	73
chr1	16630018	16630019	MACS_peak_1878	124
chr1	16632738	16632739	MACS_peak_1879	85
chr1	16640737	16640738	MACS_peak_1880	74
chr1	16644066	16644067	MACS_peak_1881	109
chr1	16654852	16654853	MACS_peak_1882	45
chr1	16656645	16656646	MACS_peak_1883	47
chr1	16682988	16682989	MACS_peak_1884	72
chr1	16686339	16686340	MACS_peak_1885	144
chr1	16692503	16692504	MACS_peak_1886	45
chr1	16699132	16699133	MACS_peak_1887	42
chr1	16703011	16703012	MACS_peak_1888	68
chr1	16707112	16707113	MACS_peak_1889	62
chr1	16708710	16708711	MACS_peak_1890	79
chr1	16713683	16713684	MACS_peak_1891	109
chr1	16719559	16719560	MACS_peak_1892	89
chr1	16725181	16725182	MACS_peak_1893	48
chr1	16741092	16741093	MACS_peak_1894	135
chr1	16743409	16743410	MACS_peak_1895	52
chr1	16752803	16752804	MACS_peak_1896	106
chr1	16755561	16755562	MACS_peak_1897	58
chr1	16758839	16758840	MACS_peak_1898	109
chr1	16765387	16765388	MACS_peak_1899	292
chr1	16770345	16770346	MACS_peak_1900	334
chr1	16777073	16777074	MACS_peak_1901	53
chr1	16778226	16778227	MACS_peak_1902	61
chr1	16788962	16788963	MACS_peak_1903	58
chr1	16798645	16798646	MACS_peak_1904	97
chr1	16804285	16804286	MACS_peak_1905	86
chr1	16845603	16845604	MACS_peak_1906	56
chr1	16851393	16851394	MACS_peak_1907	57
chr1	16870299	16870300	MACS_peak_1908	81
chr1	16886546	16886547	MACS_peak_1909	104
chr1	16894591	16894592	MACS_peak_1910	42
chr1	16896146	16896147	MACS_peak_1911	70
chr1	16924203	16924204	MACS_peak_1912	65
chr1	16934886	16934887	MACS_peak_1913	34
chr1	16948358	16948359	MACS_peak_1914	80
chr1	16966171	16966172	MACS_peak_1915	33
chr1	16975944	16975945	MACS_peak_1916	68
chr1	16990097	16990098	MACS_peak_1917	54
chr1	16995055	16995056	MACS_peak_1918	71
chr1	17009542	17009543	MACS_peak_1919	27
chr1	17014491	17014492	MACS_peak_1920	60
chr1	17022791	17022792	MACS_peak_1921	61
chr1	17043765	17043766	MACS_peak_1922	71
chr1	17064702	17064703	MACS_peak_1923	95
chr1	17067469	17067470	MACS_peak_1924	46
chr1	17078061	17078062	MACS_peak_1925	40
chr1	17093351	17093352	MACS_peak_1926	72
chr1	17098520	17098521	MACS_peak_1927	61
chr1	17124478	17124479	MACS_peak_1928	56
chr1	17127629	17127630	MACS_peak_1929	58
chr1	17136804	17136805	MACS_peak_1930	195
chr1	17140062	17140063	MACS_peak_1931	71
chr1	17151146	17151147	MACS_peak_1932	77
chr1	17171704	17171705	MACS_peak_1933	62
chr1	17185092	17185093	MACS_peak_1934	98
chr1	17188067	17188068	MACS_peak_1935	207
chr1	17202052	17202053	MACS_peak_1936	42
chr1	17209527	17209528	MACS_peak_1937	38
chr1	17213051	17213052	MACS_peak_1938	102
chr1	17233234	17233235	MACS_peak_1939	158
chr1	17302457	17302458	MACS_peak_1940	46
chr1	17306763	17306764	MACS_peak_1941	49
chr1	17313150	17313151	MACS_peak_1942	52
chr1	17314229	17314230	MACS_peak_1943	99
chr1	17338091	17338092	MACS_peak_1944	66
chr1	17342470	17342471	MACS_peak_1945	45
chr1	17357556	17357557	MACS_peak_1946	472
chr1	17398735	17398736	MACS_peak_1947	61
chr1	17403665	17403666	MACS_peak_1948	54
chr1	17409456	17409457	MACS_peak_1949	74
chr1	17413020	17413021	MACS_peak_1950	37
chr1	17421413	17421414	MACS_peak_1951	122
chr1	17432578	17432579	MACS_peak_1952	215
chr1	17439229	17439230	MACS_peak_1953	120
chr1	17445083	17445084	MACS_peak_1954	88
chr1	17447031	17447032	MACS_peak_1955	54
chr1	17453109	17453110	MACS_peak_1956	52
chr1	17459462	17459463	MACS_peak_1957	34
chr1	17463601	17463602	MACS_peak_1958	70
chr1	17469990	17469991	MACS_peak_1959	49
chr1	17479907	17479908	MACS_peak_1960	165
chr1	17481857	17481858	MACS_peak_1961	73
chr1	17486249	17486250	MACS_peak_1962	54
chr1	17490229	17490230	MACS_peak_1963	71
chr1	17493339	17493340	MACS_peak_1964	84
chr1	17500753	17500754	MACS_peak_1965	104
chr1	17502284	17502285	MACS_peak_1966	55
chr1	17507437	17507438	MACS_peak_1967	62
chr1	17511699	17511700	MACS_peak_1968	80
chr1	17513159	17513160	MACS_peak_1969	63
chr1	17521302	17521303	MACS_peak_1970	84
chr1	17524652	17524653	MACS_peak_1971	90
chr1	17529342	17529343	MACS_peak_1972	74
chr1	17544231	17544232	MACS_peak_1973	70
chr1	17547074	17547075	MACS_peak_1974	64
chr1	17555015	17555016	MACS_peak_1975	78
chr1	17560755	17560756	MACS_peak_1976	50
chr1	17581304	17581305	MACS_peak_1977	67
chr1	17584609	17584610	MACS_peak_1978	100
chr1	17590894	17590895	MACS_peak_1979	63
chr1	17596034	17596035	MACS_peak_1980	40
chr1	17605475	17605476	MACS_peak_1981	54
chr1	17608594	17608595	MACS_peak_1982	59
chr1	17614905	17614906	MACS_peak_1983	218
chr1	17624517	17624518	MACS_peak_1984	43
chr1	17629251	17629252	MACS_peak_1985	93
chr1	17633190	17633191	MACS_peak_1986	206
chr1	17635577	17635578	MACS_peak_1987	243
chr1	17643532	17643533	MACS_peak_1988	78
chr1	17654488	17654489	MACS_peak_1989	38
chr1	17663041	17663042	MACS_peak_1990	98
chr1	17664026	17664027	MACS_peak_1991	77
chr1	17671469	17671470	MACS_peak_1992	92
chr1	17672470	17672471	MACS_peak_1993	79
chr1	17677914	17677915	MACS_peak_1994	54
chr1	17690866	17690867	MACS_peak_1995	75
chr1	17698257	17698258	MACS_peak_1996	61
chr1	17699993	17699994	MACS_peak_1997	64
chr1	17705940	17705941	MACS_peak_1998	96
chr1	17720452	17720453	MACS_peak_1999	83
[truncated: 262,455+ more rows]
